# Supplementary material for: GPT-4 as a Clinical Decision Support Tool in Ischemic Stroke Management: Evaluation Study
Source: JMIR AI. 2025 Mar 7;4:e60391. doi: 10.2196/60391 (PMC11928773; doi:10.2196/60391)
Supplement: Multimedia Appendix 2 [file ai_v4i1e60391_app2.xlsx]

## Sheet: Table S1
subject number	Groups	Age	sex	Clinical Presentation	NIHSS	NIHSS	Stroke 1=yes no=0	Time from arrival to brain CT	Time of symptoms to NCCT (Hours)	Time of symptoms to NCCT (Decimal hours)	FILTER OUT	Brain CT results	ASPECT score	CT perfusion results	CTA results	dyslipidemia	hypertension	diabetes mellitus	chronic kidney disease	smoking (0 = no, 1 = active, 2= past)	obesity/significant weight gain	malignancy (past or present)	cerebrovascular attack previos stroke	heart failure	arrhythmias	family history of CAD	thrombocytopenia	peripheral vascular disease	no significant medical history	LVD	is there free >50% of the ICA	is there a lesion in the MCA	is there a lesion in the PCA	Deceased (1 = yes, 0 = no)	Time to death (days)	90 Day mortality	Clinician decision	TPA (expert)	EVT (expert)	TPA + EVT (expert)	No Treatment (only antiaggrigation) (expert)
1	Simple	#REF!	Female	A 80-85 years old female with a medical history of hypertension, mild CKD, recent CVA one year ago- was hospitalized in our ward for stroke with cut-off of right MCA on M1, was treated by EVT, and takes plavix regulary since. Complains about a sudden onset of right-sided hemisyndrome and right a-symmetry of face due to facial weakness, in addition to left lateral gaze paralysis and global aphasia…	18 for disorientation, no comprehension, lateral gaze deviation, mild facial palsy, hemiplegia, mutism.	18	1	00:32:58	01:05:00	1.08333	0	Hyperdense left distal MCA, no edemea, bleeding or mass effect. Old stroke in right insula, old lacunar storke at right thalamus, atherosclerotic changes on bilateral carotid siphons.	10	CBF and CBV decreased, TTD, MTT and TMAX increased in left frontoparietotemporal region- a storke of left MCA territory. Penumbra of 68%.	Left distal M1 cut-off	0	1	0	1	0	0	0	1	0	0	0	242	0	0	1	1	1	0	0		0	TPA+ EVT	0	0	1	0
2	Simple	#REF!	Female	A 70-75 years old female with no cognitive impairment, with medical history of COPD, active smoker with 50 pack years, HFpEF, pulmonary hypertension (borderline pulmonary A pressure), hypertension, hyperlipidemia, polycytemia (secondary to smoking), PVD with vessels intervetion, diabetes mellitus non-dependent on insulin. regular medications include aspirin. Was discharged from internal medicine …	7 for disorientation, partial comprehension, severe dysphasia and severe dysarthria.	7	1	00:44:47	02:01:00	2.01667	0	No evidene for edema or bleeding, cortical and sub-cortical parietal hypodensity, might be an old stroke, focal hypodensity on right caudate nucleus, compatible with old lacunar stroke.	10	CBF and CBD decreased of left frontal lobe (Penumbra < 50%), and compatible increasing of TMAX and TTDD. Might be compatible with the territory of the upper division of M2.	a short enhancement defect of left proximal M2 (upper division) with a subsequent cutoff . Arterial oligemia of left frontal lobe.	1	1	1	0	1	0	0	0	1	0	0	245	1	pulmonary hypertension, COPD	1	1	1	0	0		0	TPA	0	0	1	0
3	Simple	#REF!	Male	A 70-75 years old male with medical history of hypertension, hyperlipidemia, not taking any regular medication. Complains on a few days of vertigo and headaches, today had only vertigo. Complains on weakness of the left side of the body and speech difficulty.	7 for partial facial palsy, hemiparesis, mild to moderate sensory deficit, mild dysarthria and neglect (for one modailty or extinction to bilateral simultanous stimulation).	7	1	00:36:57	02:53:00	2.88333	0	Mild hypodensity on right posterior limb of internal capsule, old lacunar storkes of bilateral basal ganglia, thalamus and internal capsule. Old lacunar storke of left pons. Calcifications of carotid siphons.	N/A	a small focal decreased perfusion of the posterior limb of right internal capsule, with a possibe mild increase in CBV.	No LVO evidence.	1	1	0	0	0	0	0	0	0	0	0	241	0	0	0	1	0	0	0		0	TPA	1	0	0	0
4	Simple	#REF!	Male	A 70-75 years old male with former CVA with right leg monoparesis and severe dysarthria, treated with plavix, walks a little bit with a walker. Became unresponsive . No trauma or recent medications changing. According to the paramedics- coughed with hemoptisis during evacuation. On neurological examination: stupor, resisting eyelids opening, isocoric pupils responsive to light, talking and not ex…	10 for disorientation, no comprehension, monoparesis of the arm, mutism and severe dysarthria.	10	1	00:31:38	02:16:00	2.26667	0	No bleeding, old lacunar storke in bilateral basal ganglia. Vascular changes in bilateral cerebellum, right parietal lobe and left frontal lobe. Moderate general central and peripheral depletion with secondary widening of the ventricles. Calcification of the carotids and the vertebral arteries.a mild mucosal thickening of para-nasal sinuses with a little of discharge at left maxillary and sphenoi…	N/A	TMAX and MTT Increasing with decreasing of CBF of the bilateral cerebellum, in bilateral PCA territory and posterior watershed region. Partial perfusion decrease of CBV in those regions. Hypoperfusion of the entire posterior system's territory, with a possible core.	no opacification in the bilateral distal vertebral arteries with minimal filling of bilateral basillar arteries and PCAs. A significant hypoperfusion of the posterior circulation. Severeal stenosis focuses of bilatreal MCAs and ACAs.	0	0	0	0	0	0	0	1	0	0	0	303	0	0	1	1	0	1	1	21.1771	1	DAPT + EVT	0	0	1	0
5	Complex	#REF!	Female	A 65-70 years old woman using a walking stick, with known medical history of hypertension, heavy smoking osteoporosis, renal colic, hypercholesterolemia, fatty liver, S/P head trauma in 2008, S/P right knee replacement surgery. Her regular medications do not include anti-aggregant or anti-coagulant medications. Complains about dizziness and left body weakness. On neurological examination- the pat…	9 for mild facial nerve palsy, hemiparesis, ataxia of the two lwer limbs and mild to moderae hypoesthesia	9	1	02:55:42	05:09:00	5.15	1	Cortical hypodensity on the left upper cerebellum, might be compatible with acute stroke, right temporal-parietal storke that seems sub-acute or old, vascular changes of the white matter of the left cerebellum cortex, calcification of the bilateral carotid siphons and vertebral arteris.	N/A	Increased TMAX and MTT with decreasing of CBF and CBV in the left cerebellum in the territory of SCA, with a large core and ischemic irreversible damage. Old strokes of the left cerebellum and right temporal lobe.	No opacification of the right SCA, a filling defect in P1 of left PCA with distal filling by PCOM.	1	1	0	0	1	0	0	1	0	0	0	314	0	Osteoporosis, fatty liver, vertigo, head trauma, renal colic	0	1	0	1	0		0	Eliquis (due to end of time window for catheterization)	0	0	0	1
6	Simple	#REF!	Male	A 75-80 years old male with medical history of psoriathic arthritis, fibromialgia, S/P CABG in 2019 and several cathetarization due to IHD. Regular medications include aspirin. Complains about sudden right arm weakness, sensory deficit of the right side and alternate speech difficulty. Had a similiar event a week ago which ended in 4 days. on neurological examination: right hemiparesis, facial ne…	7 for partial facial nerve palsy, hemiparesis and mild aphasia and dysarthria.	7	1	00:34:45	01:59:00	1.98333	0	Normal with no signs for acute stroke	10	No clear decreased perfusion.	severe stenosis of the bilateral carotid arteries.	0	0	0	0	0	0	0	0	0	0	0	166	0	IHD (S/P CABG), psoriathic arthritis, fibromialiga	0	1	0	0	0		0	TPA	0	0	0	1
7	Complex	#REF!	Female	A 50-55 years old female with no known medical history, complaing about blurred vision, speech difficulty and a feeling of heaviness in her right part of the body, with dizziness and unstable walking. On her neruoligcal examination- fully conscious, comprehension intact, dysarthria, left facial nerve paralysis, lateral rectus muscle weakness of the left eye, left arm drift and pronation, unstable…	5 for partial facial nerve palsy, arm drift, ataxia of one limb and mild dysarthria	5	1	00:42:59	01:56:00	1.93333	1	Normal with no signs for acute stroke	10	on the left thalamus- increased time values with decrease perfusion values, no disturbace of valume values	No LVO evidence.	0	0	0	0	0	0	0	0	0	0	0	231	0	0	0	1	0	0	0		0	TPA	1	0	0	0
8	Complex	#REF!	Male	A 90+ years old male, with medical history of hypertension, past TIA, past bladder malignancy, S/P surgery of stoma removal and bilateral cataract surgeries. Regular medication include aspirin. Complains about left body weakness and left a-symmetry of face due to facial weakness.	7 for partial facial palsy, hemiparesis and a mild dysarthria.	7	1	00:45:57	04:37:00	4.61667	1	normal with no signs for acute stroke, bilateral lacunar storke in basal ganglia (mostly on the right), moedrate brain atrophy, atherosclerotic chnages of the cerebral arteris, S/P bilateral catart surgeries, frontal flax calcifications.	N/A	No perfusion defect compatible with acute stroke.	No LVO evidence.	0	1	0	0	0	0	1	1	0	0	0	112	0	0	0	1	0	0	1	221.131	0	DAPT (no TPA due to end of time window)	0	0	0	1
9	Simple	#REF!	Female	A 85-90 years old female with medical history of DM, hypertension, hyperlipidemia and asthma, regular medications don't include anti-coagulants. Today walk up as usual, ate and drank, but afterwards felt unwell, had dizziness and blurred vision, with a-symmetry of face due to facial weakness, and later her consciousness decreased. On neurological examination- somnolent, wakes up and trying to ans…	15 for arousable consciousness, disorientation, partially execution commands, partial gaze paralysis, partial face nerve palsy, hemiparesis, mild hypoesthesia and aphasia and severe dysarthria.	15	1	00:33:02	03:03:00	3.05	0	New focal hypodensity in the left thalamus, no evidence of bleeding. Calcifications of the bilateral carotid siphons and vertebral arteries.	N/A	A small focal decreased CBF in the left thalamus with increasied MTT and TMAX, compatible with acute lacunar stroke.	No LVO evidence.	1	1	1	0	0	0	0	0	0	0	0	136	0	Asthma	0	1	0	0	0		0	TPA	1	0	0	0
10	Simple	#REF!	Male	A 85-90 years old male, a nursing patient using a walker and has a caregiver, with medical history of diabetes mellitus, thyroid dysfunction, an anuerysm, regular medications include aspirin. Appeared with right body weakness, gaze deviation, aphasia, and vomitted on his way to the hospital. According to his family, the day before he had a feeling of fever, took a medication and vomitted. On his …	17 for partial consiousness, disorientation, no comprehension, partial gaze paralysis, mild facial palsy, hemiplegia, mutism.	17	1	00:28:45	01:02:00	1.03333	0	No evidence of bleeding or edema, subtle blurring or frontal parasaggital upper cortex on the left, old lacunar vascular changes in the bilateral basal ganglia and left thalamus, calcifications of the carotid siphons and vertebral arteries, S/P bilateral cataract surgeries.	N/A	decreased perfusion of the left para-median frontal lobe in ACA territory, with increased TMAX and MTT and decreased CBF. In addition, decreased CBV in a major area of the occlusion, but with stiil unclear findings about a core. Decreased perfusion of the right occipital lobe in the PCA territory with perfusion values compatible with penumbra, no evidence for a core.	Full occlusion of A2-A3 segment of left ACA, PCA stenosis (left and right), with distal opacification intact.	0	1	1	0	0	0	0	0	0	0	0	257	0	thyroid dysfunction, aneursym	1	1	0	1	0		0	TPA	0	0	1	0
11	Simple	#REF!	Female	A 85-90 years old female with medical history of CKD, AF, RA, cardiomyopaty, hypertension, hypercholesterolemia, diabetes mellitus and iron-deificiency anemia, with a hospitalization a year before with headaches and increased inflammation markers, GCA was revoked, treated with MTX. Recent surgery of bilateral lumpectomy the month before. Regular medications include MTX and Xarelto. Complains abou…	11 for disorientation, partial face palsy, hemiparesis, mutism and severe dysarthria.	11	1	00:36:04	02:16:00	2.26667	0	no evidence for Bleeding or a storke, a hypodensic structure of the lower part of the left basal ganglia, compatible with VRS or vascular changes (appeared in former CT), atherosclerotic changes in the cerebral arteries. S/P bilateral cataract surgeries.	10	Increased TTD, MTD, TMAX in a small posterior-frontal region on the left, with partial decreased CBF and partial decreased CBF in the territory of left distal MCA with penumbra of 50%.	mild atherosclerotic chnages of the arteries with no significant stenosis, no evidence for LVO.	1	1	1	1	0	0	1	0	0	1	0	256	0	RA, cardiomyopathy, anemia	0	1	0	0	0		0	Hospitilized for supervision- no TPA due to Xarelto and recent surgery and no indication for LVO.	0	1	0	0
12	Simple	#REF!	Female	A 75-80 yeard old female with a medical history of hyperthyroidism, hyperlipidemia, diabetes mellitus, hypertension, mitral valve regurgitation, recently prescribed eliquis. Was found with confusion, firstly talked but than stopped. According to the paramedics she was shopping, sat down due to weakness of the right part of her body , with unorganized speech.	9 for disorientation, no comprehension, mild facial palsy, hemiparesis, severe aphasia.	9	1	00:26:08	01:40:00	1.66667	0	No evidence for acute bleeding. Hyperdensity of the left ICA around the TIP, hyperdensity of left distal MCA (in the entrace to the insula- distal M1/ division). Subtle hypodensity of the lower oart of the left lentiform and internal capsule.	9	Decreased perfusion of left frontal-parieto-temporal lobes with no involvement of the basal ganglia, Mild decrease of CBV in the deep white matter and the lower part of the insula, most of the territory is penumbra.	left distal ICA occlusion next to the TIP, proximal to the left PCOM. Another occlusion in the left distal M1/transformation of M1-M2 with relative oligemia in left MCA territory.	1	1	1	0	0	0	0	0	0	0	0	296	0	hypothyrodidism, mitral valve regurgitation	1	1	1	0	0		0	EVT (without TPA)	0	1	0	0
13	Simple	#REF!	Female	A 60-65 Years old, IVDU in rehabiliation, treated with adolen. Medical history of hypertension, S/P hysterectomy and oophorectomy due to malignancy, abdominal aortic anuerysm, hepatitis C, S/P CVA without clear residue. Was hospitalized 7 months before for a large occipital cerebral bleeding. Arrived due to sudden left facial nerve palsy, left hemiparesis and multiple vomitings according to the p…	9 for lack of orientations, comprehension, partial gaze palsy, mild facial palsy, one limb ataxia, mild to moderate aphasia.	9	1	00:45:43	02:18:00	2.3	0	No signs of acute intracerebral or intracranial hemmorhage, bilateral occipitoparietal hypodensity that may reflect old strokes or encephalomelation in the location of a former parenchimatic bleeding. Now there is a blurred border of white-gray matter, mostly on the right. Mild expansion of posterior horn of lateral ventricles, no midline shift. Old lacunar stroke on bilateral thalamus.	9	decrease of CBF and CBV with increase of TMAX and MTT on right cerebellum, hypoperfusion at right cerebellum, severe stroke.	No sign for LVO	0	1	0	0	0	0	1	1	0	0	0	300	0	Abdominal aneurysm and hepatitis C	0	1	0	0	0		0	Plavix and pramin	0	0	0	1
14	Simple	#REF!	Male	A 70-75 years old male, mentally frail with a custiodian, medical history of MDD, diabetes mellitus, hypertension, S/P larynx malignancy in 2014 (was treated with TPF, chemotherapty, radiation and cisplatin) with further complications and undefined oncological status, has moderate dementia, without anti-coagulant regular treatment. Arrived for weakness left body part of the body.	12 for disorientation, pastial comprehension, partial face palsy, hemiparesis and mild dysarthria	12	1	00:27:59	02:36:00	2.6	0	hypodensity of the right lentiform nucleus, hyperdensity of right M1. Former vascular changes- left temporal lobe with encephalomelacia, left occipital, past lacunar stroke ar left thalamus. Calcification of the vertebral arteries and carotid siphons.	9	Increased TTD, TMAX and MTT in right MCA territory with matching decreased CBF. More than 50% decrease in CBV in the involved region. Core of more than 50% in the invloved region.	Cut-off in the right ICA and right M1	0	1	1	0	1	0	1	0	0	0	0	144	0	MDD	1	0	1	0	1	15.0775	1	EVT (without TPA)	0	0	0	1
15	Simple	#REF!	Male	A 70-75 years old male with medical history of hypertension, obesity, S/P CABG, not taking any medication regulary. Complains about a sudden weakness of his left part of this body with sensory deficit, a-symmetry of the face and speech difficulty. No fever or trauma.	10 for mild facial palsy, hemiplegia, mild sensory deficit, mild dysarthria	10	1	00:29:52	01:03:00	1.05	0	No edemia or bleeding, atherosclerotic changes in the ccerebral arteries	10	Decreased perfusion in the right parietal lobe, mild decrease in the CBV but with penumbra of 50%	Significant stenosis of 70% in the right proximal ICA, no cut-off or evidence of LVO.	0	1	0	0	0	1	0	0	0	0	0	150	0	S/P CABG	0	0	1	0	0		0	TPA	1	0	0	0
16	Simple	#REF!	Male	A 80-85 years old male, medical history of hypertension, don't take anti-coagulants. Complains about sudden onset of weakness of the right side of his body and speech difficulty that began when he was in a coffe-shop and suddenly fell. No recent fever, cough, diarreha or recent trauma.	18 for disorientation, no comprehension, partial gaze paralysis,partial face palsy, hemiplegia mutism and severe dysarthria.	18	1	00:48:33	01:39:00	1.65	0	Hypedense left MCA at proximal M2, with hypodensity and blurred line of white-grey matter in the eft parietal lobe.	N/A	Decreased perfusion of left frontoparietal pre-median region (and mildly on the right), including the genu of the corpus callosum- left ACA territory and possibly right distal ACA, no obvious decreasing of CBV in those region- preserved penumbra.	Filling deficit in the lower branch of left proximal M2 and left ACA (probably A2-A3). Probable occlusion of Pericallosal branch. Occlusion of right ICA, possibly chronic.	0	1	0	0	0	0	0	0	0	0	0	167	0	0	1	0	1	0	0		0	TPA + EVT	0	0	1	0
17	Simple	#REF!	Male	A 70-75 years old male with no cognitive impairment, medical history of diabetes mellitus, hypertension, hyperlipidemia, cardiac family history. Regular medication include aspirin. Presented with weakness of left body and facial nerve palsy, gaze deviation. On neurological exam- somnolence, execution of simple orders, right gaze deviation, left facial nerve palsy, dysphasia, monoplegia of left ar…	14 for partial gaze deviation, fuul facial palsy, monoplegia of the arm, monoparesis of the leg and mild to moderate aphasia.	14	1	00:30:11	01:09:00	1.15	0	Hypodensity of right lentiform nucleus and insular cortex, consistent with subacute stroke. Right hyperdense M1.	8	broad CBF decrease with increase of TTD, MTT, TMAX in the right hemisphere, in MCA territory. Decreased CBV of corona radiata, insula and basal ganglia. Consistent with subacute stroke of right MCA with penumbra of 50%.	Poor enhancement of right intracranial ICA with cutoff in M1 origin. Oligemia of right hemisphere. Decreased imaging of right ACA, decreased cortical enhancement of right hemisphere in MCA territory. Left vertebral artery origin in the aortic arch.	1	1	1	0	0	0	0	0	0	0	1	141	0	0	0	1	1	0	0		0	TPA + EVT	0	1	0	0
18	Simple	#REF!	Male	A 85-90 years old male with medical history of diabetes mellitus, hypertension, GAIT Abnormailty, M/P high-level Gait disorder due to white matter changes (since 2020), known rought atherosclerotic changes in the neck arteries, significant stenosis of left ICA (deterioating since 2016) S/P prostatectomy in 2007 due to malignancy, IHD with interventional catheterization in 2012. Appeared with conf…	8 for disorientation, partial comprehension, mild facial palsy, mild hemiparesis and severe aphasia. After Imaging clinical improvement to NIHSS 2 with mild aphasia and mild facial palsy.	8	1	01:43:26	02:33:00	2.55	0	No evidence for hypodensity, evidence for past lacunar strokes of the bilateral basal ganglia and internal capsule, calcifications of the bilateral vertebral arteries and carotid siphons.	10	Mild decrease of perfusion in the left cerebral hemisphere mainly in watershed and fronto-perital regions (MCA territory), no decrease in CBV.	Atherosclerotic plaque with critical stenosis of the left ICA origin with poor enhancement of 0.7 cm segment and post-stenosis widening and distal enhancement intact. Atherosclerotic plaque with narrowing of less than 50% in the right ICA origin.Atherosclerotic plaque in the right subclavian artery origin with poor enhancement. Poor opacification of the proximal part of the right vertebral artery…	0	1	1	0	0	0	1	0	0	0	0	216	0	IHD with cardiac cathererization	1	0	0	0	0		0	Aspirin + plavix (בהערכה חוזרת NIHSS 2)	0	0	0	1
19	Simple	#REF!	Female	A 75-80 years old female from a nursing home but not ADL-dependant and whitout cognitive impairment with medical history of AF, S/P stroke in 2015 post Aortic valve replacement (with known monoparesis of the left leg), DM type 2, dyslipidemia, bipolar disorder, hypothyroidism, S/P histerectomy due to malignancy in 2019, COPD- active heavy smoker. Regular medications include Xarelto, Concor, metfo…	6 for mild facial palsy, left hemiparesis.	6	1	00:39:03	02:45:00	2.75	0	Hyperdensic focus of right M1, old vascular changes on the cortex of the left frontal lobe, in the right basak ganlia and internal capsue and into the corona radiata, at the right parital cortx and the upper cortex of the cerebellum.	N/A	Decreased perfuusion of the right MCA territory with increased values of MTT an TMAX and partial decreased CBV values, high penumbra.	Cut off in right M1 with partial filling of distal vessels. Occlusion of right subclavian artery with critical stenosis of the left one with a poor enhancement of the bilateral vertebral arteries.	1	0	1	0	1	0	1	1	0	1	0	189	0	hypothyroidism, COPD, heavy smoker	1	1	1	0	0		0	EVT (without TPA)	0	1	0	0
20	Simple	#REF!	Female	A 45-50 years old female with medical history if hypertension, cardiomyopathy and hypothyroidism complains about sudden weakness of the left side of her body. On nerological examination- a speech difficulty and left hemiparesis. Systolic blood pressure over 185, not responding to IV medications.	12 for partial disorientation, partial gaze paralysis, fuul hemianopia, mild facial palsy, left hemiparesis, mild to moderate hypoesthesia, severe dysarthria.	12	1	00:58:09	03:37:00	3.61667	0	Mild hypodensity of the right insula with blurred line of white and gray matter- Ribbon sign. No evidence for bleeding.	9	Decreased perfusion of parietotemporal region and the posterior right insula (territory of the lower branch of MCA) with partial decrease of CBV mostly at the temopral lregion, penumbra of 50-60%.	Cutoff of right M2.	0	1	0	0	0	0	0	0	0	0	0	288	0	Cardiomyopathy, hypothyroidism	1	1	1	0	0		0	EVT (without TPA- due to 2oo systolic pressure)	0	1	0	0
21	Complex	#REF!	Female	A 90-95 years old female with medical history of alzheimer (stable, talking and recognizing her grandchildren, using a walker), AF, hypertension, hyperthyroidism, CHF, hyperlipidemia. Regular medications include eliquis. Took a nap and wouldn't wake up, vomitted with minimal response for pain. No fever or unintentional movements. On neurological examination- a-symmetry of the pupils with response…	24 for partial consciousness, disorientation, no comprehension, partial facial palsy, quadriparesis, mild hypoesthesia, mutism.	24	1	00:28:47	04:54:00	4.9	1	Hyperdensity of the tip of the basillar artery, hypodensity in the right cerebellum, pons and midbrain.	N/A	increased TTD and TMAX with decreased CBF in the bilateral cerebellum, in pons, midbrain (mainly right), right thalamus and right occipital lobe. Decreased CBV of the bilateral cerebellum (mainly right), pons, right midbrain and right thalamus.	Decreased enhancement of the left vertebral artery with refiiling of V3-V4, probably due to retrograde filling. Cut OFF in the basillar artery's tip with filling defect to the right PCA. Filling of the left PCA, probably from the PCOM. Atherosclerotic changes in the frontal circulation.	1	1	0	0	0	0	0	0	1	1	0	312	0	Alzheimer, hypothyroidism	1	1	0	1	1	0.39853	1	EVT (but due to another brain CT one hour afterwards with evidence of stroke in the brainstem and the cerebellum- no EVT or acute treatment).	0	0	0	1
22	Simple	#REF!	Male	A 80-85 years old male with medical history of arthritis, S/P subclavian artery anuerysm repair surgery, spinal stenosis. Regular medications include aspirin. Complains about dizziness, walking difficulty, word retrieval and sudden talking pattern changes. Also complains about severe frontal headache and chest pain that commenced subsequently, and worsening of his arm and leg weakness (known for …	6 for partial hemianopsia, hemiparesis and mild to moderate aphasia.	6	1	01:30:59	02:23:00	2.38333	0	No evidence for edema or mass effect, old lacunar vascular changes/VRS in the left insula.	10	No evidence for perfusion defect.	No evidence of LVO, atherosclerotic changes of the bilateral carotid siphons with no significant narrowing. A dominant left vertebral artery with proximal occlusion of the right vertebral artery with following poor enhancement in V1-V2 segments, with proper enhancement in V3-V4. The findings are in deterioration compared with former CTA. No perfusion changes, therefore the findings are suspected …	0	0	0	0	0	0	0	0	0	0	0	161	0	Arthritis, S/P subclavian artery anuerysm repair.	0	1	0	0	0		0	TPA	1	0	0	0
23	Simple	#REF!	Male	A 80-85 years old male with medical history of epilepsy, PAF, S/P CVA without clear residue, S/P ICH in the left thalamus. His regular medications include Xarelto and Depalept. Lost his consciousness, had a tonic-clonic seizure and appeared with plegia of the right part of his body afterwards.	19 for partial consciousness (responsive to repeating stimulus and pain), disorientation, incomprehension, lateral gaze, right hemiplegia, mild to moderate sensory deficit and severe aphasia (Note- The examination was conducted with the influence of Dormicom).	19	1	00:36:12	02:07:00	2.11667	0	Former vascular changes in the left basal ganglia and thalamus with secondary widening of the left lateral ventricle. Lacunar vascular changes of the right basal ganglia. No evidence for edema or bleeding.	10	Poor quality examination, with no seen decreased perfusion.	Poor enhancement of the right vertebral artery with stenosis of the left PCA.	0	0	0	0	0	0	0	1	0	1	0	203	0	ICH, epilepsy	0	1	0	1	0		0	Consider to change Xarelto to Eliquis.	0	0	0	1
24	Simple	#REF!	Male	A 75-80 years old male with medical history of hypertension, diabetes mellitus, IHD S/P bCABG, prostate malignancy, S/P right hip replacement. Regular medications include aspirin. On day of arrival he complained about back pains in the afternoon, and during the evening failed to stand up from his sofa, his wife noticed weakness of the right part of his body. During evacuation he had Systolic bloo…	6 for mild hemiparesis, ataxia of two limbs, mild hypoesthesia and mild dysarthria.	6	1	00:30:39	01:35:00	1.58333	0	No evidence for edema or bleeding, calcifications of the bilateral carotid siphons and the vertebral arteries.	10	No evidence for focal perfusion defect.	No evidence for occlusion or significant stenosis of the main arteries.	0	1	1	0	0	0	1	0	0	0	0	294	0	IHD S/P CABG	0	1	0	0	0		0	TPA	1	0	0	0
25	Simple	#REF!	Female	A 70-75 years old female, healthy with no regular medications. Complains about speech difficulty with mild weakness of her right arm and leg. No recent fever or trauma. No facial palsy.	6 for mild hemiparesis, mild hypoesthesia, severe aphasia and mild dysarthria.	6	1	00:37:25	01:07:00	1.11667	0	No evidence of edema or bleeding.	10	Decreased CBF in the left fronto-parieto-temporal region with minimal decrease of CBV. Matching increased TMAX and TTDD, with signifcant penumbra.	Occlusion of the origin of the left carotid artery with poor enhancement of the carotid canal , and in its cavernotic and clanoidal parts- might be retrograde filling. Cutoff of left M1 with poor filling of left M2 by collaterals. Significant stenosis of 90% in the origin of the right carotid artery. Stenosis of the left vertebral artery.	0	0	0	0	0	0	0	0	0	0	0	197	0	0	1	0	1	0	0		0	EVT (+ Aspirin and plavix but due to lack of consent got just plavix)	0	0	1	0
26	Simple	#REF!	Female	A 85-90 years old female with medical history of hypertension, dyslipidemia, S/P CVA without known residue, regular medications include plavix. Appeared with new facial palsy, walking difficulty and diplopia. In Neuroogical examination - in full consciousness, comprehension intact, dysarthria, left facial palsy, drift and pronation of her left arm, no hypoesthesia, equal reflexes of the arms, pro…	6 for full facial palsy, mild hemiparesis and dysarthria.	6	1	01:04:27	01:50:00	1.83333	0	No evidence for edema or bleeding., with prior vascular changes of the left frontoparietal region	10	No evidence for focal perfusion defect.	No evidence for occlusion or significant stenosis of the main arteries.	1	1	0	0	0	0	0	1	0	0	0	235	0	0	0	1	0	0	0		0	TPA	1	0	0	0
27	Simple	#REF!	Female	A 65-70 years old female, healthy with no regular medications, woke up as usual and then fell while standing, stopped talking and had weakness of the right part of her body. No fever or unitentional movements. In reevaluation improved and remained only with facial palsy and dysarthria, 4/5 weakness of the right part of her body and mild hypoesthesia.	13 for partial facial palsy, severe hemiparesis, mild to moderate hypoesthesia, severe aphasia and severe dysarthria.	13	1	00:29:43	01:32:00	1.53333	0	Hyperdense MCA with no bleeding	9	decreased perfusionof M1 territory	Distal occlusion of M1 with poor enhancement of M2, probably my collaterals.	0	0	0	0	0	0	0	0	0	0	0	302	0	0	1	1	1	0	0		0	TPA+ EVT	0	0	1	0
28	Simple	#REF!	Female	A 50-55 years old female with medical history of diabetes mellitus, hyperlipidemia and obesity, regular medications include aspirin. She fell in the shower and got a head trauma with plegia of the right part of her body , gaze deviation to the left and dysarthria. In neurological examination she is in full consciousness, oriented, has dysarthria, gaze deviation to the right and left hemiplegia.	15 for lateral gaze, mild facial palsy, left hemiplegia, mild hypoesthesia, mild dysarthria and neglect for more than one modality.	15	1	00:40:43	01:50:00	1.83333	0	Right fronto-parieto-temporal hypodensity and in the right insula, with blurring of the white-gray matter line. No evidence of bleeding.	5	increased TTD and TMAX with decreased CBF in the right fronto-parieto-temporal region and the right insula, in the territory of RMCA. Penumbra of 70%.	Cut off of right M2. Soft, irregular plaque in the distal CCA wall on the right and the proximal right ICA. Dominant right vertebral artery.	1	0	1	0	0	1	0	0	0	0	0	381	0	0	1	1	1	0	0		0	EVT (+ Aspirin and plavix)	0	0	1	0
29	Simple	#REF!	Female	A 75-80 years old female with medical history of diabetes mellitus and AF, regular medications don't include anti-coagulants. Complains about right hemiparesis and facial nerve plasy. Called to her daugther with ununderstandable speech. On neurological examination- full consciousness, comprehension intact, dysarthria due to central right facial nerve palsy with full eyes' movements, right hemipeg…	14 for full facial palsy, hemiparesis, mild hypoesthesia and severe dysarthria.	14	1	00:45:36	01:43:00	1.71667	0	No evidence of edema or bleeding, lacunar vascular changes in the bilateral basal ganglia and internal capsule, calcifications in the bilateral carotid siphons and vertebral arteries.	10	A focus in the left basal ganglia of increased TMAX and TTD with matching decreased CBF and CBV.	No evidence of LVO.	0	0	1	0	0	0	0	0	0	1	0	232	0	0	0	1	0	0	0		0	TPA (was stopped due to a left eye bleeding, with no improvement of plegia, facial palsy and dysarthria)	0	0	0	0
30	Simple	#REF!	Male	A 80-85 years old male with medical history of AF, hypertension, S/P back surgery, reguar medications include eliquis. Started to fell a speech difficulty and heaviness of the right leg witouout diplopia, recent head trauma, fever or loss of consciousness. On neurological examination- full consciousness, comprehension intact, mild dysarthria, no facial palsy, right arm drift without pronation, ca…	6 for right hemiparesis, mild hypoesthesia and mild dysarthria.	6	1	00:34:41	01:10:00	1.16667	0	No evidence of edema or bleeding, calcification of the bilateral carotid siphons and vertebral arteries.	10	No evidence of decreased perfusion compatible with a vascular territory.	Atherosclerotic plaques without critical stenosis or occlusion.	0	1	0	0	0	0	0	0	0	1	0	184	0	0	0	1	0	0	0		0	Hospitilized for supervision with full treatment of eliquis.	0	0	0	1
31	Simple	#REF!	Female	A 75-80 years old female with no cognitive impairment with medical history of diabetes mellitus, hypertension, IHD, regular medications inclusde aspirin. Her grandson found her on the floor with left hemiparesis, 5 minutes before was in her base state (according to him). Her family gave her a loading dose of aspirin. No fever or unintentional movements. On her neurological examination- left hemip…	12 for lateral gaze, hemiparesis, mild hypoesthesia, mild dysarthria and neglect for more than one modality.	12	1	00:29:18	01:19:00	1.31667	0	No evidence of bleeding or edema, subtle blurring or frontal parasaggital upper cortex on the left, old lacunar stroked in the bilateral basal ganglia and left thalamus, calcifications of the carotid siphons and vertebral arteries, S/P bilateral cataract	10	decreased perfusion of right internal capsule, right parietal lobe, without decreased CBV or CBF	Focal stenosis of right M1 and Critical stenosis of left and right PCA, No evidence for LVO.	0	1	1	0	0	0	0	0	1	0	0	253	0	0	0	1	1	1	0		0	TPA	0	0	1	0
32	Simple	#REF!	Female	A 85-90 years old, medical history of hypertension, hyperlipidemia, AF, pulmonary HTN, glaucoma, hypothyroidism, S/P two CVAs with the last one on 2001. regular medication include Xarelto. Appeared with sudden unorganized speech and fell off her chair while eating. On neurological examination presented with right hemiparesis and aphasia.	14 for lack of orientation, lack of comprehension, partial gaze deviation, hemiparesis mild to moderate sensory deficit and severe aphasia.	14	1	00:36:39	01:04:00	1.06667	0	Possible hyperdensity of left MCA.	10	a little penumbra (ghost core?)	left carotid occlusion	1	1	0	0	0	0	0	1	0	1	0	243	0	Hypothyroidism, pulmonary HTN, glaucoma	0	0	0	0	0		0	EVT (without TPA)	0	1	0	0
33	Simple	#REF!	Female	A 45-50 years old female with medical history of hypertension and diabetes mellitus, regular medications don't include anti-aggregants or anti-coagulants. A sudden appearance of slurred speech and left weakness and sensory deficit. After her initial anamnesis she also mentioned weakness and numbness of the left part of her body with speech difficulty. In neurological examination- oriented, mild d…	9 for mild facial nerve palsy, hemiparesis, mild hypoesthesia and mild dysarthria.	9	1	00:40:43	02:11:00	2.18333	0	No acute or sub-acute finding, VRS from the right BG.	10	No evidence for focal perfusion defect.	No evidence for LVO	0	1	1	0	0	0	0	0	0	0	0	552	0	0	0	1	0	0	0		0	TPA	0	0	0	0
34	Simple	90+	Female	A 90+ years old female with medical history of diabetes mellitus and hypertension, walking with a walker or a caregiver, no regular anti-coagulant treatment. Was seen at her basic state and went to eat when left body weakness appeared. On neurological examination she was fully conscious and with no signs of irritation of the meninges.	17 for partial comprehension, lateral gaze, full facial palsy, monoparesis of the left arm and monoplegia of the left leg, severe aphasia and severe dysarthria.	17	1	00:41:04	01:16:00	1.26667	0	No evidence for edema or bleeding. Left posterior periventricular vascular changes with atherosclerotic changes of the cerebral arteries.	10	Increased TTD, MTT, TMAX with decreased CBF in the right hemisphere. No significant decrease of CBV besides a small posterior frontal region, with preserved penumbra.	Occlusion of the right ICA.	0	1	1	0	0	0	0	0	0	0	0	295	0	0	1	0	0	0	0		0	EVT	0	1	0	0
35	Simple	#REF!	Male	A 45-50 years old male, healthy without known medical history or regular medications. Presented with headaches, ununderstandable speech and left-sided paresthesia. He took a sleeping pill in the morning. On neurological examination- Fully conscious, oriented, moderate-severe dysarthria, comprehension intact, proper repeating and naming, left peripheral facial nerve palsy, left hemianopsia and cen…	9 for partial gaze paralysis, full hemianopia, partial facial nerve palsy, left-sided hemiparesis and severe dysarthria.	9	1	00:42:16	02:20:00	2.33333	0	No evidence of bleeding, mild hypodensity of the right insula.	9	Focal perfusion decrease in the territory of the right MCA in the righ posterior parietal region, penumbra of 60%.	Cut-off of right ICA 1.5 cm from origin, suspicious for occlusion of the ICA origin.	0	0	0	0	0	0	0	0	0	0	0	264	0	0	0	0	0	0	0		0	TPA + EVT	0	1	0	0
36	Simple	#REF!	Male	A 45-50 years old male, healthy without known medical history or regular medications. Complains about a general sense of malaise with chest pain, and when the paramedic arrived presented with left-sided hemiparesis and speech difficulty. On neurological examination proper vitals signs, complains about severe headaches, with left-sided hemiparesis and motor dysphasia.	10 for partial facial palsy, left hemiparesis and severe aphasia.	10	1	00:23:10	01:47:00	1.78333	0	No evidence for bleeding.	10	No evidence for focal perfusion defect.	No evidence of LVO.	0	0	0	0	0	0	0	0	0	0	0	265	0	0	0	1	0	0	0		0	TPA	1	0	0	0
37	Simple	#REF!	Female	A 75-80 years old female with lymphoma, arrived after falling due to a leg weakness and dizziness. Mentioning head trauma with no loss of consciousness or vomitting. On neurological examination- fully conscious, proper comprehension and speech, unisocoric pupils (the left one is bigger), left facial nerve palsy, left-sided plegia, positive babinski on the left, dysphagia difficulty, no vertigo.	11 for full facial pals and left-sided hemiplegia.	11	1	00:24:53	02:36:00	2.6	0	no evidence of intracerebral or intracranial bleeding or skull fractures, left subcutaneus periorbital and frontal hematoma, right frontal periventricular lacunar vascular chanes, invloving the entrnal capsule's margins.	9	A frontal periventriclar focal increase of MTT and TTP with a matching decrease of CGF and CBV.	No evidence for LVO	0	0	0	0	0	0	1	0	0	0	0	293	0	0	0	1	0	0	0		0	TPA	0	0	0	1
38	Simple	#REF!	Male	A 30-35 years old male with Duchenne muscular dystrophy, ventilated by tracheostomy tube. Stopped communicating and a-symmetry of face due to facial weakness appeared. On nerological examination he his fully conscious, with no signs of irritation of the meninges, has global aphasia, right central facial nerve palsy and have 1/5 strength of the four limbs (due to his muscular dystrophy).	26 due to disorientation, no comprehension, partial face palsy, quadriplegia, mild to moderate hypoesthesia, severe aphasia and mild dysarthria.	26	1	00:57:51	03:19:00	3.31667	0	Mild hyperdensity of the left MCA, minimal hypodensity of the left caudate and lentiform nucleus. No evidence for bleeding or mass effect.	8	A left fronto-parietop-temopral-insular decrease of CBF with increase TTD, MTT and TMAX. Normal CBV. Penumbra of 65%.	Cut off in the left M1 and the tip of the ICA.	0	0	0	0	0	0	0	0	0	0	0	310	0	Duchenne muscular dystrophy	1	0	1	0	0		0	TPA + EVT	0	0	1	0
39	Complex	#REF!	Female	A 65-70 years old female with medical history of hyperlipidemia with no regular treatment of anti-coagulants. Woke up in her basic state and shortly afterwards appeared with right-sided weakness and difficulty of walking and speech. Her blood pressure was measured as 190/100. Mentioning a similar but milder event 2 weeks beforehand that ended spontanously. No fever known. On her neurological exam…	5 for partial gaze paralysis, mild facial palsy, hemiparesis and mild dysarthria	5	1	00:32:33	04:17:00	4.28333	1	No evidence for bleeding or edema, lacunar vascular changes in the bilateral basal ganglia and internal capsules, prior left frontal ischemic damage anterior to the frontal horn of the left lateral ventricle.	10	No evidence for focal perfusion defect. Nonetheless, there is a perfusion decrease (CBV and CBV) anteriorly to the frontal horn of the left lateral ventricle, compatible with the prior ischemic damage seen in the brain CT.	No evidence for a cut-off, but shows significant stenosis of over 80% at the right ICA origin and 50% stenosis of the left ICA origin.	1	0	0	0	0	0	0	0	0	0	0	225	0	0	0	0	0	0	0		0	PLAVIX (No TPA due to borderline time window and excessive blood pressure).	0	0	0	1
40	Simple	#REF!	Male	A 75-80 years old male with medical history of IHD, hypertension, hyperlipidemia, regular medications include cardioc and vasodip but not anti-coagulants. Was found lying down on the floor, not communicationg and with right-sided weakness.	16 for disorientation, partial comprehension, partial gaze paralysis, partial face palsy, monoplegia of the right arm and monoparesis of the right leg and mutism.	16	1	00:39:49	01:39:00	1.65	0	No evidence of bleeding or acute stroke.	N/A	A region of increased MTT, TTP with decreased CBF but proper CBV in the frontoparietal and basal ganglia area In the territory of the left MCA. Penumbra around 50%.	Poor filling of the right vertebral artery except for poor filling in V1, no significant stenosis of the bilateral carotid arteries. Proper filling of the left vertebral artery. Occlusion of the distal part of the left M1, goes on to M2. Oligemia in the territory of the left MCA.	1	1	0	0	0	0	0	0	0	0	0	298	0	IHD	1	1	1	0	0		0	TPA + EVT	0	1	0	0
41	Simple	#REF!	Male	A 75-80 years old male without known medical history or regular treatment, woke up in his usual state, fell in the entrace of his home and presented with speech disturbance and right-sided weakness. On neurological examination - somnolent but open his eyes spontanously, resist to eyelids lifting, facial palsy to the right, global aphasia, severe right hemiparesis and positive right babinski.	18 for partial consciousness (arousable by minor stimulation), disorientation, no comprehension, partial facial palsy, right hemiparesis, mutism and severe dysarthria.	18	1	00:46:17	01:46:00	1.76667	0	No evidence for intracranial bleeding, Hyperdensity of the left MCA, hypodensity and blurred white-gray matter in the left insula (insular ribbon sign) with a small subcortical hypodensity in the left frontoparietal region.	7	A wide-scale perfusion decrease of the left frontoparietotemporal region in the MCA territory, with increased TMAX and MTT and decreased CBF and CBV. Penumbra of less than 50%.	Distal left M1 occlusion with hypodensity and oligemia of the MCA territory.	0	0	0	0	0	0	0	0	0	0	0	329	0	0	1	1	1	0	0		0	EVT (No TPA due to the wide-scale stroke)	0	0	1	0
42	Simple	#REF!	Female	A 70-75 years old female, S/P CVA with no residue, with medical history of diabetes mellitus, AF, CKD, hypertension, osteoarthritis. Fell in her home around, and afterwards wouldn't talk or move her right side of her body. Her regular medications are unclear. on neurological examination- global aphasia, right-sided plegia, right-wided facial nerve palsy and right-sided babinski.	17 for disorientation, no comprehension, partial facial palsy, hemiparesis, mutism and severe dysarthria.	17	1	00:45:48	02:10:00	2.16667	0	Hyperdense focus of the left M2.	10	Focal perfusion decrease in a left fronto-parietal-temporal region (In the territory of MCA), with increased MTT and TMAX and focal decreased of CBV in parietal location. Penumbra of 50%.	Left M2 cutoff.	0	1	1	1	0	0	0	1	0	1	0	446	0	Osteoarthritis	1	1	1	0	0		0	EVT (No TPA due to unclarity of the patient's regular medications).	0	0	1	0
43	Simple	#REF!	Female	A 75-80 years old female with medical history of hypertension, hyperlipidemia, diabetes mellitus, S/P coronary angioplasty, RA. Regular medications inculde plavix, colchicine and steroid injections. Was seen in her usual state before she went to sleep with her husband, that woke up when she started to vomit. He saw left arm weakness, she talked but was weak and confused. The paramedics found left…	6 for partial consciousness (was not alert but respnded to repeating or painful stimulation), disorientation and severe dysarthria.	6	1	00:54:58	03:03:00	3.05	0	No evidence of bleeding.	N/A	Cerebellar stroke.	No filling of SCA.	1	1	1	0	0	0	0	0	0	0	0	258	0	S/P coronary angioplasty, RA.	0	1	0	0	0		0	TPA	0	0	0	1
44	Simple	#REF!	Female	A 65-70 years old female with medical history of hypertension, diabetes mellitus, obesity, hyperlipidemia, AF, HFpEF, back pain, S/P CVA two years beforehand. Regular medications include eliquis, gabapentin. Was admitted after 10-minutes long resuscitation, before the paramedics' arrival she complained about left arm weakness and general malaise and then lost her consciousness. According to her s…	30 for no consciousness (responds in autonomic reflex or no response), disoriented, no comprehension, quadriplegia, severe hypoesthesia, mutism and severe dysarthria.	30	1	00:32:48	03:32:00	3.53333	0	No evidence of bleeding, hyperdensity of the basillar tip, blurred line of white-gray matter and occipital hypodensity on the right side. Right parietal cortical hypodensity in the bleeding area from the last examination. Encephalomalacia.	N/A	Focal perfusion decrease in the whole right hemisphere and bilateral posterior territory, with increased MTT and TMAX with decreased CBV in right occipital and centrum semi-ovale locations. Decreased CBV in the right thalamus, bilateral pons and left occipital lobe. Penumbra of 80%.	Full occlusion of the tip of the right basillar artery with no filling of the right PCA, full occlusion of the rorigin of the right carotid artery and the intracranial part of the right vertebral artery. Stenosis (open lumen's diameter of 2 mm) in the distal part of the left common carotid artery due to calcified plaque, and 70% stenpsis of the left ICA.	1	1	1	0	0	1	0	1	1	1	0	330	0	0	1	0	0	1	1	9.77088	1	Aspirin + EVT (no TPA due to the end of the time window)	0	1	0	0
45	Simple	90+	Female	A 90+ years old female lucid and independent, S/P a small frontal stroke found in 2021, regular medications include aspirin. Appeared with a sudden onset of right-sided hemiparesis, facial palsy and global aphasia.On neurological examination- Fully conscious, no irritation signs of the meninges, no orientation, global aphasia and right-sided hemiplegia.	21 for partial consciousness (responds to a minor stimulation), disorientation, no comprehension, lateral gaze, mild facial palsy, right-sided hemiplegia, mild hypoesthesia, severe aphasia and neglect of more than one modality.	21	1	00:29:55	01:15:00	1.25	0	Hypodensity with blurred line of white-gray matter and in the left insula. Hypodensity of the left internal capsule, erased left caudate nucleus, hyperdensity of Left M1	5	Increased TMAX and TTD and wide-scale decreased CBV and significant decrease of CBV on the left fronto-temporal-parietal lobe in the MCA territory. Penumbra of less than 20%.	left carotid occlusion	1	1	1	0	0	0	0	1	0	0	0	188	0	0	1	0	1	0	0		0	TPA (No EVT due to her age,no collaterals and a large core)	0	0	1	0
46	Complex	90+	Female	A 90+ years old female with medical history of hypertension and hypothyroidism, regular medications don't include anti-coagulants. Appeared with sudden ununderstandable speech and confusion, with no weakness. On neurological examination - fully conscious and oriented, no irritation signs of the meninges; sensation, muscle tone, strength and cranial nerves function are preserved; Sensory dysphasia.	5 for disorientation, no comprehension and mild dysarthria.	5	1	00:38:05	02:50:00	2.83333	1	No evidence of intracranial bleeding or edeme, there are findings that might imply subdural collection, a 0.9 cm osteoma/meningioma on the left frontal lobe.	10	No evidence of decreased perfusion. Focal increased TTP and MTT with mildly increased CBD and CBV in the left temporal lobe, might be tehcnical.	focal severe narrowings of the right M1, no evidence of arteries occlusion.	0	1	0	0	0	0	0	0	0	0	0	323	0	Hypothyroidism	0	1	1	0	0		0	TPA	0	0	0	1
47	Complex	#REF!	Female	A 70-75 years old female with medical history of diabetes mellitus and hypertension, regular medications include aspirin. Complains about a feeling of heaviness in the right side of the body with right a-symmetry of face due to facial weakness . No prior similar events.	5 for mild facial palsy, mild hemiparesis, mild hypoesthesia and mild dysarthria.	5	1	00:53:06	03:07:00	3.11667	1	No evidence for bleeding or acute storke, prior hypodensic vascular changes in the right basal ganglia, calcifications of the bilarteral carotid siphons.	N/A	No evidence of focal perfusion defect.	No evidence of a cut-off, significant stenosis at the origin of the right ICA and moderate stenosis of the left ICA.	0	1	1	0	0	0	0	1	0	0	0	172	0	0	1	1	0	0	0		0	TPA	0	0	0	1
48	Simple	#REF!	Male	A 75-80 years old male with medical history of diabetes mellitus, hyperlipidemia, hypertension, S/P TIA at 2013 without residue. Known bilateral carotid stenosis of 50-70%. Regular medications include aspirin, although unclear if he takes it regulary. Was found with right hemiparesis.	11 for partial lateral gaze, partial face palsy, hemiparesis, mild hypoesthesia, mild aphasia.	11	1	00:19:42	04:26:00	4.43333	0	Left hyperdense MCA in the dista M1 and M2 segments, no evidence for edema or bleeding.	10	Decreased CBF with Increased TTP, MTT, TMAX in the left MCA territory (except the basal ganglia). Preserved CBV with large penumbra.	Critical stenosis (almost occlusion) of left ICA origin, occlusion of left distal M1/Proximal M2. No enhancement of left V4, probably due to atherosclerotic changes or occlusion.	1	1	1	0	0	0	0	1	0	0	0	214	0	0	1	0	1	0	0		0	EVT (Aspirin + Plavix)	0	0	1	0
49	Simple	#REF!	Male	A 50-55 years old male with medical history of congenital cardiomyopathy and has an implanted cardiac pacemaker. Regular medications include aspirin, although unclear if he takes it. Presented with a sudden right-sided plegia, mutism and gaze deviation. No fever or head trauma known.	19 for disorientation, partial comprehension, partial gze paralysis, full hemianopia, partial face palsy, hemiparesis, mutism, severe dysarthria.	19	1	00:25:19	02:49:00	2.81667	0	Hyperdense left MCA. No evidence of bleeding.	9	Decreased CBG in the left MCA territory.	Left M1 occlusion.	0	0	0	0	0	0	0	0	0	0	0	133	0	Congenital cardiomyopathy with a pacemake.	1	1	1	0	0		0	EVT (No TPA because he was transferred quicklyy to the EVT).	0	0	1	0
50	Simple	#REF!	Male	A 75-80 years old male with medical history of cardiac failure, regular medications include eliquis. Stopped to communicate, appeared with left-sided weakness and gaze deviation. On neurological examination- Fully conscious, no orientation in he space, dysarthria, left neglect, right gaze deviation, left hemiparesis and left hypoesthesia.	15 for disorientation, partial comprehension, lateral gaze, hemiparesis, mild hypoesthesia, severe dysarthria and neglect for more than one modality.	15	1	00:45:32	01:17:00	1.28333	0	Mild hypodensiry of the right basal ganglia, no evidence of bleeding. Vascular changes on the right frontal lobe. Calcification of the bilateral carotid siphons and vertebral arteries.	9	Increased MTT with decreased CBF, without significant decrease of CBV in the right MCA territory, penumbra of 90%.	Right M2 cut off.	0	0	0	0	0	0	0	0	1	0	0	277	0	0	1	1	1	0	1	7.18648	1	EVT (No TPA due to eliquis).	0	1	0	0
51	Simple	#REF!	Female	A 75-80 years old female with general deterioation, lives with a caregiver and using a walker, with medical history of hypertension, diabetes mellitus, dyslipidemia, HFrEF (EF 20%), CKD, pace maker implanted due to second degree AV block. S/P electrode addition procedure in 19/6/2022 (three weeks before arrival). Complains about left-sided hemiparesis. On neurological examination- fully conscious…	14 for partial gaze paralysis, partial face palsy, hemiplegia, mild dysarthria and neglect of more than one modality.	14	1	00:42:18	01:48:00	1.8	0	Hypodensity of the right lentiform nucleus in the right internal capsule, no evidence for bleeding. Prior lacunar vascular changes in the bilateral basal ganglia and internal capsule. Calcifications of the bilateral carotid siphons and vertebral arteries.	8	Decreased CBF and CBV with increased TMAX, TDD, MTT in the right MCA territory. Estimated penumbra of 40%.	Cut off in the transition zone of M1-M2 on the right MCA with oligemia in the right hemisphere.	1	1	1	1	0	0	0	0	1	1	0	318	0	Implanted pacemaker	1	1	1	0	0		0	TPA + EVT	0	0	1	0
52	Simple	#REF!	Male	A 65-70 years old male with medical history of hyperlipidemia, hypertension, CKD, BPH, gaut, aortal valve replacement (to mechanic). Regular medications include coumadin. Complains about left-sided weakness, and glucose was measured as 20 on a test. Drank water with sugar, and during his evacuation by paramedic the glucose was normal. He is not known to have diabets mellitus, and don't have famil…	7 for partial gaze paralysis, partial hemianopia, hemiparesis, mild dysarthria.	7	1	00:29:03	01:08:00	1.13333	0	No evidence of bleeding, edema or mass effect. Calcifications of the bilateral carotid siphons.	10	Decreased perfusion with decreased CBF and Increased TTD, MTT and TMAX in the bilateral midbrain- most probably an artifact. No other evidence of perfusion defect.	Atherosclerotic changes of the right proximal ICA qand the biforcation of the left common carotid artery, without significant stenosis. Right hypoplastic vertebral artery with PICA termnation at the end- an anatomic variant. Stenosis of the left V4 with proper distal filling.. Proximal stenosis of the basilar artery with proper distal filling. Filling defect of the distal part of the left horizon…	1	1	0	1	0	0	0	0	0	0	0	194	0	Gaut, BPH, mechanic aortal valve replacment.	0	1	0	0	0		0	Got a loading-dose of aspirin and was considered for EVT. Due to coumadin use and INR 2.4 was not a candidate for TPA, and due to lack of LVO was not a candidate to EVT. In the morning an MRI shows stroke in the pons but it was too late for an interventional treatment.	0	0	0	1
53	Simple	#REF!	Male	A 70-75 years old male with medical history of hyperlipidemia, no regular treatment of anti-coagulants. Had a feeling of heaviness in his left side of the body, a-symmetry of face due to facial weakness and speeach difficulty.	7 for full facial palsy, hemiparesis mild hypoesthesia and mild dysarthria.	7	1	00:32:45	01:35:00	1.58333	0	No evidence of edema or bleeding.	10	No evidence of focal perfusion defect.	No evidence of occlusion or significant stenosis of one of the main cerebral or neck arteries.	1	0	0	0	0	0	0	0	0	0	0	288	0	0	0	1	0	0	0		0	TPA	1	0	0	0
54	Simple	90+	Female	A 90+ years old female, using a wheelchair outside but walking independetly at home. Medical history of non-significant dementia (according to the caregiver), S/P CVA at 2019 with left ACA occlusion with not known residue, was treated with TPA. In addition, got ICD implanted and has aortic stenosis. regular medications include aspirin. Fell with sudden left-sided body weakness, speech difficulty …	15 for partial orientation, partial comprehension, lateral gaze, partial facial palsy, hemiparesis, severe dysarthria, neglect of more than one modality.	15	1	00:26:27	01:46:00	1.76667	0	No clear evidence of a stroke.	9	Decreased right fronto-parietal perfusion	A suspected aortic dissection, distal M2 occluded but no LVO.	0	0	0	0	0	0	0	1	0	0	0	399	0	ICD implanted, aortic stenosis.	1	1	1	0	1	39.4444	1	TPA	0	1	0	0
55	Simple	90+	Female	A 90+ years old female with no cognitive impairment but ADL dependant and using a walking stick, with medical history of CKD, hyperlipidemia, regular medications don't include anti-coagulants. Today she woke up with right hemisyndrome but it Is not known when last seen neurologically normal.	7 for partial face palsy, right hemiparesis and mild aphasia.	7	1	00:19:31	03:08:00	3.13333	0	Subtle left insular hypodensity, prior frontal cortical vascular changes on the left. Calcifications of the bilateral carotid siphons and vertebral arteries.	9	Increased TMAX and MTT with decreased CBF and small regions of decreased CBV in the left MCA territory. Wide penumbra with small core.	Occlusion of the proximal left M2.	1	0	0	1	0	0	0	0	0	0	0	298	0	0	1	1	1	0	0		0	EVT ( +Aspirin + plavix) [No TPA due to end of time window]	0	1	0	0
56	Simple	#REF!	Female	A 70-75 years old mentally frail female , ADL dependant, using a walker, partial control of the bladder, with medical history of hyperlipidemia, osteoarthritis, S/P sigmoid collectomy after colostomy removal with stoma replacement in 2020. Regular medications don't include anti-aggregant or anti-coagulants. Presented with lack of comprehension, unundertandable speech, right a-symmetry of face due…	10 for disorientation, partial face palsy, mild hemiparesis, severe aphasia and severe dysarthria.	10	1	00:43:43	02:27:00	2.45	0	Left hyperdense CMA. Lacunar vascular change in the left caudate nucleus with calcifications in the arteries.	10	Decreased perfusion in left fronto-parieto-temporal region (including the left MCA territory and partial ACA territory) with increased CBV. Wide penumbra.	No enhancement of the most of the left ICA with a filling defect of the distal ICA-proximal MCA. Poor enhancement of the left M2 and it branches and the left ACA.	1	0	0	0	0	0	0	0	0	0	0	284	0	Osteoarthritis, S/P sigma collectomy at 2020	1	0	1	0	0		0	TPA + EVT	0	1	0	0
57	Simple	#REF!	Male	A 70-75 years old male with no regular medications. In 2021 had a singular Tonic-Clonic seizure with normal EEG and evidence of right temporal cavernoma (VS bleeding) on MRI, with no anti-epileptic treatment. Presented with confusion, can't understand what other people say, sudden laughter without a trigger, no lost consciousness or unintentional movements. No recent fever or head trauma. On neru…	11 for disorientation, partial comprehension, partial gaze paralysis, mild bilateral arm weakness, severe aphasia and severe dysarthria.	11	1	00:34:48	02:22:00	2.36667	0	No evidence of bleeding. Edema or mass effect, calcifications ot the bilateral carotid siphons.	N/A	Mildly decreasd CBF, increased TMAX, TTD and MTT in left parieto-occipital and temporal regions.Normal CBV. The findings are in the left distal PCA and watershed region. Penumbra of over 90%.	No evidence of LVO.	0	0	0	0	0	0	0	0	0	0	0	192	0	Known right temporal cavernoma, with tonic-clonic seizure in the past.	0	1	0	1	0		0	TPA	0	0	0	1
58	Complex	#REF!	Male	A 75-80 years old male with medical history of hypertension, IHD (S/P coronary catheterization with internvention in the LCX by two stents), heavy smoking. Regular medications include eliquis. Called his wife and she found him with speech difficulty and vomitting. On paramedic examination- an impression of left-sided hemiparesis with hypertension of over 190. On neurological examination- fully co…	5 for partial gaze paralysis, mild hemiparesis and severe dysarthria.	5	1	01:35:04	04:17:00	4.28333	1	No evidence of edema or bleeding, prior lacunar vascular changes in the bilateral thalaums, calcifications in the bilateral carotid siphons and vertebral arteries.	10	On the bilateral cerebellum - Decreased CBF with increased CBV and TMAX, not fitting a vascular territory.	No right SCA recognizable, might be occluded but unclear if its acute or chronic.	0	1	0	0	1	0	0	0	0	0	0	120	0	IHD, S/P coronary catheterization in 2014.	1	1	0	0	0		0	Eliquis (no TPA due to regular eliquis)	0	0	0	1
59	Simple	#REF!	Male	A 70-75 years old male with medical history of IHD, hypertension, hyperlipidemia, Diabetes mellitus, PVD and COPD, end-stage CKD, treated in chronic hemodialysis.Regular medications include aspirin, lipitor and noviorapid. Came home from a dilaysis treatment, went to rest In his bed and there his wife found him unresponsive with left gaze deviation, speech difficulty with no movement of the right…	16 for partial consciousness (respnds to minor stimulus), disorientation, partial comprehension, partial gaze paralysis, mild facial palsy, left hemiparesis, severe aphasia, severe dysarthria and neglect (for one modailty or extinction to bilateral simultaneous stimulation).	16	1	00:53:45	01:28:00	1.46667	0	No evidence of edema or bleeding, prior vascular changes in the bilateral basal ganglia and internal capsules (lacunar) and in the corona radiata. Calcifications of the bilateral carotid arteries and vertebral arteris.	10	Focal perfusion decrease in the left thalamus.	No evidence of LVO, poor enhancement of the left thalamus, a partial calcified plaque and the right carotid biforcation that causing 50% narrowing.	1	1	1	1	0	0	0	0	0	0	0	175	1	COPD, chronic hemodialysis treatment.	0	1	0	0	0		0	TPA	1	0	0	0
60	Simple	90+	Male	A 90+ years old male with medical history of ESRD (treated with chronic hemodialysis via shunt), IHD (S/P CABG), hypothyroidism, hypertension, severe PVD (S/P thumb amputation of his left foot and recently failed several blood-vessels operations), hyperparathyroidism, hyperlipidemia, AF without coagulant treatment. Regular medications onclude plavix. Was lastly seen in his usual state when he wen…	20 for disorientation, partial comprehension, lateral gsze, ful hemianopia, partial facial palsy, hemiparesis, mutism, severe dysarthria and neglect for more than one modality.	20	1	00:36:33	01:59:00	1.98333	0	No evidence for edema or bleeding, hyperdense right MCA, wide calcifications of the carotid siphons and vertebral arteries.	10	Increased TTD, TMAX and MTT in rthe right MCA territory with matching decreased CBF, minimal CBV decrease around the basal ganglia. Penumbra of 80%.	Cutoff of right M1, remarkable oligemia in the right MCA territory.	1	1	0	1	0	0	0	0	0	1	0	217	1	chronic hemodialysis treatment, S/P CABG, hypothyroidism, hyperparathyroidism	0	1	1	0	1	0.275949	1	Supersvision with delayed TPA (No immediate TPA due to narrow time windows and hemmodialysis treatment with heparin in the last 48 hours, no EVT due to severe PVD with recently failed several blood-vessels operations)	0	1	0	0
61	Simple	#REF!	Female	A 75-80 years old female with severe ciognitive impairment and ADL dependancy, living in a nursing home and titled as mentally frail due to progressed dementia, with 24/7 supervision with combined incontinence. Communicate by good and clear speech. She has medical history of hypertension, diabetes mellitus type 2, hyperlipidemia, dementia, combined incontinence. Regular medications do not include…	19 for disorientation, no comprehension, partial gaze palsy, partial hemianopia,partial facial palsy, hemiparesis, mutism, severe dysarthria and neglect for more than one modality.	19	1	00:40:38	02:10:00	2.16667	0	Low density in the right frontal lobe with white-gray matter blurring and slit effacement. Prior lacunar vascular changes in the bilateral basal ganglia and internal capsule. Calcifications in the bilateral carotid siphons and vertebral arteries.	N/A	Right-Frontal TMAX increased with decreased CBV and CBF in the matching territory. Penumbra of 10%.	Atherosclerotic changes in several locations. Stenosis in the bilateral M2, cutoff of the right M3, right hypoplastic A1.	1	1	1	0	0	0	0	0	0	0	0	468	0	Dementia	1	1	1	0	0		0	DAPT and supervision (due to intracranial narrowings).	0	0	0	1
62	Simple	#REF!	Female	A 80-85 years old female with no cognitive impairment, with medical history of diabetes mellitus, hyperlipidemia, hypertension, AF (untreated for a year because of GI bleedings), S/P TIA in 2014 with left hemiparesis. Woke up as usual and went to the bathroom, and after whe went out was found lying on the floor, her son noticed left-sided weakness. According to the paramedics- also right-sided fa…	31 for partial response (respone of anatomical reflex or no response), disoriented, no comprehension, lateral gaze, bilateral hemianopia, quadriplegia, mutism.	31	1	00:46:12	02:33:00	2.55	0	No evidence of bleeding	6	small penumbra.	Left M1 occlusion.	1	1	1	0	0	0	0	1	0	1	0	312	0	Chronic AF but without anticoagulant treatment	1	1	1	0	1	204.519	0	EVT (No TPA due to the urgency).	0	1	0	0
63	Simple	#REF!	Male	A 75-80 years old male with no cognitive impairment, with medical history of nephrolithiasis (S/P LT PCNAL in 2016), S/P inguinal hernia repair in 2015 (left) and 1980 (right), S/P cystoscopy in 2014 (to investigate and rule out bladder malignancy), a past smoker with 100 smoking pack-years history, known ichthyosis and current inguinal hernia. Was hospitalized two months before the current event…	13 for disorientation, no comprehension, partial gaze paralysis, partial face palsy, hemiparesis, severe aphasia and severe dysarthria.	13	1	00:46:57	01:06:00	1.1	0	Impression of prior unseen subacutes in the left parietal lobe and right cerebellum.	8	Decreased perfusion in the left Broca's territory, penumbra 30%.	Left M2 cutoff.	0	0	0	0	2	0	1	0	0	0	0	118	0	100 pack-years, pancreastic malignancy stage 4 with liver metastases.	1	1	1	0	1	8.64618	1	TPA	0	0	0	1
64	Complex	#REF!	Male	A 75-80 years old male with medical history of dyslipidemia, regular medications include statins, no anti-aggregation. Complains about general sense of malaise since the evening before. Complains about hypoesthesia of his face and right arm, facial palsy and impaired vision in the right field since he woke up in he day he arrived. On neurological examination- central right facial palsy, right hem…	6 for full hemianopia, partial acial palsy, mild monoparesis and mild hypoesthesia.	6	1	01:01:24	05:05:00	5.08333	1	No evidence for bleeding, left-occipital focus of hypodensity, might be in the left thalamus as well, with no significant mass effect.	10	increased TTD, MTT and TMAX in the left PCA territory with matching decreased of CBF without decrease of CBV. Penumbra of up to 100%.	Slight enhancement in the left P1- almost full occlusion.	1	0	0	0	0	0	0	0	0	0	0	226	0	0	0	1	0	1	0		0	Aspirin + plavix (No EVT due to lack of clear LVO).	0	0	0	0
65	Simple	#REF!	Male	A 55-60 years old male without known medical history and no regular medications, complained about general feeling of malaise and about left-sided paresthesia and weakness. On neurological examination- hemianopia, left acial palsy and milde left-sided hemisyndrome with positive babinski.	7 for full hemianopia, partial facial palsy, mild hemiparesis, mild hypoesthesia and mild dysarthria.	7	1	00:40:12	01:04:00	1.06667	0	No evidence of bleeding or edema.	10	Increased TTD, TMAX and MTT in a region involving the right frontal, occipital and posterior parietal lobes and the right thalamus, with decreased CBF and almost matching decrease of CBV, with penumbra of less than 50%.	Right distal P1 cutoff with oligemia in the right PCA territory.	0	0	0	0	0	0	0	0	0	0	0	211	0	0	1	1	0	1	0		0	TPA + EVT	0	0	1	0
66	Simple	90+	Female	A 90+ years old female with no cognisitve impairment, need a little help around her house, lately started to use a walker. Medical history of multinodular goiter (wasn't well balanced by PTU for years), osteoporosis with vertebral fructure in T12 (was diagnosed in a CT san in 2011), regular medications do not include anti-coagulants. Called her daughter from the bathroom, and her daughter found h…	20 for disorientation, no comprehension, lateral gaze, partial facial palsy, right hemiplegia,mutism, and neglect for one modailty or extinction to bilateral simultaneous Stimulation.	20	1	00:51:35	01:18:00	1.3	0	No evidence of bleeding. Hypodensity in the left internal capsule and left MCA hyperdensity.	9	Significantly decreased CBF with increased MTT, TMAX and TTD in the left MCA territory, with decreased CBV in the deep white matter but preserved cortical CBV (penumbra of 70%).	Left ACA and MCA proximal occlusion	0	0	0	0	0	0	0	0	0	0	0	255	0	Multinodular goiter, osteoporosis	1	1	1	0	0		0	EVT	0	1	0	0
67	Simple	#REF!	Male	A 70-75 years old male with medical history of hyperlipidemia, diabetes mellitus, non-smoker, with no familty history of cerebral bleeding, S/P right MCA endovascular coiling with stent placement. Regular medications include aspirin. Felt unwell and while arriving in the ambulance had neurological deterioation with a-symmetry of face due to facial weakness. On neurological examination- left hemip…	17 for partial consciousness (respnds to minor stimulation), disorientation, partial comprehenison, lateral gaze paralysis, partial hemianopia, partial facial palsy, hemiparesis, mild aphasia and severe dysarthria.	17	1	00:44:07	02:01:00	2.01667	0	No evidence for bleeding or edema. Similar findings from a brain CT scan from 9 months before- focal hypodensity in the right centrum semiovale (prior ischemic damage).	N/A	Decreased CBF in the right MCA territory with slighly less decreased CBV, with matching increased TMAX and MTTD. Decreased perfusion in the frontoparietal paramedian region on the right ACA territory without CBV decrease. Penumbra of under 50%.	S/P right distal MCA anuerysm treatment by stent and coils. Cut off of right MCA in the stent area.	1	1	1	0	0	0	0	1	0	0	0	229	0	S/P right MCA anuerysm treatment by stent and coils.	1	1	1	0	0		0	TPA + EVT (stent occlusion)	0	0	1	0
68	Complex	#REF!	Male	A 65-70 years old male without known medical hsitory and no regular medications. Complains about falling in the stairs, noticed left-sided weakness. No recent surgery or trauma.	8 for partial facial palsy, left hemiparesis,mild hypoesthesia, mild dysarthria and neglect for one modality or extinction to bilateral simutaneous stimulation.	8	1	00:48:59	05:09:00	5.15	1	No evidence of bleeding, edema or mass effect.	10	Sub-optimal test due to patient movements. No focal decrease of perfusion was diagnosed.	Sub-optimal test due to patient movements. No LVO evidence.	0	0	0	0	0	0	0	0	0	0	0	237	0	0	0	1	0	0	0		0	Apirin	0	0	0	1
69	Simple	#REF!	Female	A 65-70 years old female with medical history of hyperlipidemia and hypertension Regular medications include coumadin because of AF due to MR. According to her family, took coumadin for the last time the day before her arrival. She is a smoker. On the day of her arrival presented with a-symmetry of face due to facial weakness and inability to speak, which improved afterwards. On neurological exam…	13 for disorientation, partial gaze paralysis, partial facial palsy, hemiparesis and severe aphasia.	13	1	00:45:55	01:33:00	1.55	0	Mild blurring of the interface of the white and gray matter in the left insula, no evidence for bleeding. Hyperdense MCA sign in the left M1.	9	Decreased CBF and CBV with increased TMAC, TDD and MTT in the left MCA territory, with the decrease of CBV limited only to the basal ganglia (lentiform nucleus). Penumbra of 90%.	Left M1 occlusion with oligemia at the left hemisphere.	1	1	0	0	1	0	0	0	0	1	0	232	0	0	0	1	1	0	0		0	TPA+ EVT	0	1	0	0
70	Simple	#REF!	Male	A 80-85 years old male with medical history of hypertension, CKD due to renal artery stenosis (S/P two catheterizations in the left kidney), IHD (S/P coronary angioplasty), hyperlipidemia, BPH, heavy smoking, H. Pylori. Regular medications include aspirin. He was found by her neighbor, who saw he can't walk properly. He noticed right gaze deviation and left a-symmetry of face due to facial weakne…	11 for partial comprehension, lateral gaze, partial hemianopia, left facial palsy, mild left-sided hemiparesis, ataxia of one limb and mild dysarthria.	11	1	01:13:38	02:45:00	2.75	0	Subtle right occipital hypodensity, prior lacunar vascular changes in the bilateral basal ganglia and internal capsule.	N/A	The imaging could not be completed because of technical difficulties.	Right PCA cutoff and wide-scale atherosclerotic changes in the aorta that include spft plaques and atherovascular changes in the bilateral subclavian arteries.	1	1	0	1	1	0	0	0	0	0	0	150	0	IHD, S/P coronary catheterization, BPH.	1	1	0	1	1	527.332	0	Aspirin + Plavix (No TPA due to high bleeding risk, no EVT due to primary stroke signs and higher risk than benefit)	0	1	0	0
71	Simple	#REF!	Female	A 80-85 years old female with medical history of diabetes mellitus, hypertension, hyperlipidemia and regular medications include aspirin. Two years before arrival she was hospitalized due to transient events of speech difficulties with DD of epileptic seizures or locus minoris due to an old stroke. Complains about left-sided weakness. According to her family she lost her consciousness but without…	15 for disorientation, pARTIAL comprehension, lateral gaze, partial hemianopia, partial facial palsy, hemiparesis, dysarthria and left-sided neglect of one modality or extinction to bilateral simultaneous Stimulation.	15	1	00:47:39	02:24:00	2.4	0	posterior left frontal hypodensity, matching a known older stroke, was subacute in the last imaging examination. Hyperdense focus in the right distal M1 that wasn't noticed in the last imaging. No edema or bleefing. New right frontal hypodensity including insule, might be matching to an old stroke. There is right gaze deviation.	N/A	Increased time parameters with reciprical decrease in the flow parameters , with unmatching decrease of CBV in the right MCA territory. Penumbra of 60-70%.	Right distal M1 cutoff with oligemia in the right MCA territory (compared with the left MCA). Known fusiform widening of the left ICA in the cavernotic segment with no significant change.	1	1	1	0	0	0	0	1	0	0	0	247	0	Transient events of speech difficulties 2 years before arrival	0	1	1	0	0		0	EVT	0	0	1	0
72	Simple	#REF!	Female	A 65-70 years old female with medical history of hypertension, obesity, hyperlipidemia, diabetes mellitus, schyzophreny. Regular medications include depalept, aspirin, insulin and ozempik. Complains on slurred speech, right arm and leg weakness and fecal incontinence. No past similiar events. On neurological examination mild dysarthria, light right facial nerve palsy and light hemiparesis on the …	9 for right hemiparesis, facial nerve palsy and dysarthria.	9	1	00:32:47	01:50:00	1.83333	0	Normal with no signs for acute stroke	10	No signs of hypoperfusion, penumbra or core.	irreguarity along the basilar artery with areas of severe stenosis. Low probability of artery fenestration.	1	1	1	0	0	1	0	0	0	0	0	287	0	Schizophrenia	0	1	0	0	0		0	TPA	1	0	0	0
73	Complex	90+	Female	A 90+ years old female with no known cognisitve impairment,ADL dependant, with medical history of osteoporosis, osteoarthritis, S/P bilateral hip replacement many years ago, hypertension and diabetes mellitus. While she took a shower presented with unresponsiveness, facial palsy and multiple vomittings. On neurological examination presented with right-sided hemisyndorme.	5 for partial orientation, mild facial palsy, mild hemiparesis, mild dysarthria.	5	1	00:50:21	01:55:00	1.91667	1	MCA dot sign with rough calcification in the right M2, no evidence of edema or bleeding.	10	Decreased perfusion in the right frontotemporal region in the right MCA lower branch' s territory.	Critical stenosis with sunsequent cutoff of the proximal-middle segment of the lower branch of the right M2 .	0	1	1	0	0	0	0	0	0	0	0	327	0	0	1	1	1	0	1	41.6217	1	TPA	0	0	1	0
74	Simple	#REF!	Female	A 85-90 years old female with known alzheimer, using a wheelchair, assisted by a caregiver 24/7. Medical history of diabetes mellitus with end-organs damage that cause blindness, hypertension, hyperlipidemia, S/P right carotid stent placement. Regular medications include aspirin. Was found unresponsive and not moving the right side of her body, with righta-symmetry of face due to facial weakness.	15 for partial facial palsy, right-sided hemiplegia, mutism and severe dysarthria.	15	1	01:16:52	02:56:00	2.93333	0	Left insular ribbon sign, left frontotemporal cortex blurring, no evidence of bleeding.	6	Decreased perfusion in the left MCA territory with penumbra of 20-30%.	Left distal M1 cut-off, aneursymatic widening of the right vertebral artery in the transition zone V3-V4, Critical stenosis in right PCA origin with another stenosis subsequently.	1	1	1	0	0	0	0	0	0	0	0	299	0	diabetic retinopathy, right carotid stent.	1	1	1	0	1	1.41013	1	TPA (No EVT due to small penumbral area and stroke in CT without contrast)	0	0	0	1
75	Simple	#REF!	Male	A 70-75 years old male with medical history of cervical diskopathy, hypertension, hyperlipidemia, without known cerebrovasculopathy. Regular medications include aspirin. Presented with sudden weakness and heaviness in his left arm and his speech, without a history of similar events. No loss of consciousness or anamnesis that suggest a seizure. No headaches, nausea,, vomitting, or recent head trau…	6 for mild facial palsy, mild hemiparesis, severe hypoesthesia.	6	1	00:44:34	02:26:00	2.43333	0	No evidence of bleeding or acute/sub-acute stroke. Known bilateral calcifications documented inprevious imaging tests.	10	Increased MTT with decreased CBF in right frontal lobe in peripheral territory of MCA, without decreased CBV. Penumbra of uo to 90%.	Critical stenosis of 80-90% in the right ICA origin, without evidence of intracranial arteries.	1	1	0	0	0	0	0	0	0	0	0	232	0	0	0	0	0	0	0		0	TPA	1	0	0	0
76	Simple	#REF!	Male	A 55-60 years old male with cardiovascular risk factors, treated with eliquis due to AF, took it also on the day before arrival. Went to bed, and afterwards his son heard a falling sound and found him on the floor with left-sided weakness. No trauma, fever or unintenional movements.	13 for lateral gaze, partial facial palsy, hemiparesis, mild hypoesthesia, severe dysarthria.	13	1	00:41:59	02:34:00	2.56667	0	Right hyperdense MCA, a possible lower temporal hypodensity. No evidence of mass effect, edema or bleeding.	10	Hypoperfusion in the right MCA territory with wide-scale penumbra and several small core areas.	Right M1 occlusion.	1	1	1	0	0	0	0	0	0	1	0	209	0	0	1	1	1	0	0		0	EVT (no TPA)	0	1	0	0
77	Simple	#REF!	Female	A 75-80 years old female with medical history of hyperlipidemia, hypertension, hypothyroidism, regular medications include aspirin and plavix. S/P open heart surgery (many years ago, with no relevant information). Presented with sudden left-sided hemiplegia, right gaze deviation, left-sided neglect and facial palsy. On neurological examination- fully conscious, no orientation, dysarthria, moderat…	17 for no orientation, lateral gaze, partial facial palsy, monoplegia of the left arm with monoparesis of the left leg, severe dysarthria and neglect for more than one modality.	17	1	00:21:09	01:12:00	1.2	0	Right Hyperdense MCA, subtle hypodensity of the right corona radiata. Prior peri-insular vascular changes / VRS on the left.	9	Increased TMAX and ecreased CBF in the right fronto-parieto-temporal region with involvement of the basal ganglia in the right MCA territory. The CBV is decreased in thar basal ganglia, and less decreased in the right centrum semiovale and temporal lobe. Penumbra of 65%.	Right M1 occlusion.	1	1	0	0	0	0	0	0	0	0	0	257	0	Hypothyroidism	1	1	1	0	0		0	TPA + EVT	0	0	1	0
78	Simple	#REF!	Male	A 80-85 years old male with medical history of diabetes mellitus, hypertension, hyperlipidemia, S/P CABG (around 1997), TCC (undergoes regular follow-up without evidence of recurrence). Regular medication include aspirin. Fell while praying in a synagouge but without head trauma. According to the paramedics didn't communicate at all on his way to the hospital. No fever, unintentional movements or…	7 for partial facial palsy, hemiparesis, mild to moderate aphasia, severe dysarthria.	7	1	00:39:32	01:27:00	1.45	0	Hyperdence left MCA.	9	decreased perfusion (Increased MTT with decreased CBF) on the left MCA territory with penumbra of up to 90%.	Left M1 occlusion.	1	1	1	0	0	0	1	0	0	0	0	139	0	S/P CABG in 1997	1	1	1	0	1	402.612	0	TPA + EVT	0	0	1	0
79	Simple	90+	Male	A 90+ years old male with medical history of hypothyroidism and hypertension, regular medications include micropirin. Fell in the morning of arrival. On neurological examination- left neglect, anarthria, right gaze deviation, severe left hemiparesis.	19 for disorientation, partial comprehension, partial gaze paralysis, full hemianopia, partial facial palsy, hemiparesis, mutism, severe dysarthria and neglect for more than one modality.	19	1	00:40:06	01:31:00	1.51667	0	No clear evidence of a stroke. No evidence of edema or bleeding. Bilateral frontobasal hypodensity, compatible with encephalomelecia, might be on previous head trauma. Former lacunar vascular changes in the bilateral basal ganglia and internal capsule. Widening of the tip of the right carotid artery, compared with the left carotid artery.	10	Increased TTD, MTT and TMAX in the right hemisphere, particulary in the watershed areas. Matching decreased CBF in the most of the right ICA territory (ACA + MCA), Decreased CBV in the watershed areas.	Critical stenosis of the right proximal ICA with distal filling, oligemia in the right hemisphere (compared with the left one). Atherosclerotic changes of more than 50% with no cutoff.	0	1	0	0	0	0	0	0	0	0	0	298	0	Hypothyroidism	0	0	1	0	1	10.6101	1	EVT (with no dawadle for TPA- got loading dose of DAPT)	0	1	0	0
80	Simple	#REF!	Male	A 85-90 years old male with medical history of diabetes mellitus, heart failure and CKD (treated with weekly hemodialysis), regular medications include aspirin. On the day of arrival, one hour after the hemodialysis treatment felt unwell and presented with a-symmetry of face due to facial weakness, inability to speak, left-sidede weakness. No recent history of fever or trauma. On neurological exa…	13 for disoriented, partial comprehension, partial gaze paralysis, partial facial palsy, hemiparesis, dysarthria and neglect for one modality or extinction to bilateral simultaneous stimulation	13	1	00:37:16	01:37:00	1.61667	0	The right MCA hyperdense in its origin, mild blurring of the interface of the white and gray matter in the insula, part of the cortex around the basal ganglia and in the frontal cortex around the basal ganglia. Subtle hypodensity of the right lentiform nucleus. No evidence of bleeding.	5	A wide core in the right MCA territory with low mismatch, Hypoperfusion and penumbra in part of the right ACA territory.	Full occlusion of the right ICA tip with no filliing in the right MCA, poor enhancement of the right ACA (by ACOM), focal stenosis in the distal part of V4 segment of the RVA.	0	0	1	1	0	0	0	0	1	1	0	332	0	0	1	1	0	0	1	1.45833	1	EVT	0	1	0	0
81	Simple	#REF!	Female	A 70-75 years old female with medical history of hypertension, hypertension, obesirt, type 2 diabetes mellitus, chronic AF, rheumatic heart disease, CAVB, right diaphgram paralysis, hepatatis C (SVR since 2010), S/P mechanical AVR and MVR in 2002 due to severe stenosis, TVR in 2006 due to TR, biological TVR due to stuck valve with repeat mechanical AVR in 2014 with subsequent onset of CAVB and ca…	18 for partial conciosness (responds to minor stimulation), disorientiation, partial comprehension, lateral gaze, partial hemianopia, mild faical palsy, hemiplegia and severe dysarthria.	18	1	00:30:12	03:27:00	3.45	0	No evidence of bleeding.	7	Hypoperfusion around the right M1 with wide-scale penumbra.	Right M1 occlusion.	1	1	1	0	0	1	0	0	0	1	0	237	0	Rich cardiac history, CAVB and cardiac pacemaker.	1	1	1	0	0		0	EVT (No TPA due to active coagulation)	0	1	0	0
82	Simple	#REF!	Female	A 55-60 years old female with medical history of fibromyalgia, MDD, mitral valve replacement - treated with coumadin, active smoker, S/P MVR in 2016, S/P CVA due to left MCA occlusion with successful EVT in 2018 with a certain neurological residue. Complains about left-sided weakness.	13 for partial orientation, partial hemianopia, partial facial palsy, monopaersis of the left her, monoplegia of the left leg, severe dysarthria and neglect for one modality or extinction to bilateral simultaneous stimulation	13	1	00:31:46	01:49:00	1.81667	0	Former vascular changes in the left head of caudate nucleus without evidence of stroke on the right side.	10	Increased MTT with decreased CBF in the right MCA territory, without significant decrease of CBV. Preserved penumbra.	Right M1 occlusion.	0	0	0	0	1	0	0	1	0	0	0	333	0	S/P MVR, had a title of coagulation disorders.	1	1	1	0	0		0	EVT (no TPA due to coumadin with no available INR)	0	1	0	0
83	Simple	#REF!	Male	A 85-90 years old male with medical history of AF, hypertension, BPH, S/P TIA. Regular medications include eliquis. Complains about sudden weakness and speech difficulty. No fever. Injured his head but didn't lose consciousness.	9 for partial orientation, partial comprehension, partial facial palsy, mild right hemiparesis, weakness of his left leg and severe dysarthria.	9	1	01:01:56	02:28:00	2.46667	0	No evidence of stroke or bleeding, former vascular changes in the bilateral thalami, left pons and left occipital lobe.	N/A	No focal hypoperfusion.	No LVO evidence.	0	1	0	0	0	0	0	1	0	1	0	182	0	0	0	1	0	0	0		0	Supervision	0	0	0	1
84	Simple	#REF!	Male	A 75-80 years old male with medical history of DM, hypertension and anxiety disorder. Regular medications doesn't include antiaggregant or anti-coagulants. Complains on sudden onset of speech difficulty, inability to read, slurred speech, decreased speech fluency, and brief chest pain. On neurological examination- conscious, oriented with difficulty in naming and complex orders, mild mixed dyspha…	6 for lack of orientation, Comprehension and severe aphasia. After imaging clinical improvement to mild mixed aphasia.	6	1	00:35:21	01:27:00	1.45	0	Normal with no signs for acute stroke	10	No decreasd perfusion- Increased TTD and TMAX with light decreased CBF in the left parietal lobe, mild increased TTD with minimal decreased CBF in left hemisphere, not on a vascular teritorry.	No cutoff	0	1	1	0	0	0	0	0	0	0	0	259	0	0	0	1	0	0	0		0	TPA (after symptoms improvement 1.5 hours after initial examination)	1	0	0	0
85		#REF!	Male	A 75-80 years old male with medical history of hypertension, without regular medications. Presented with severe right-sided weakness and speech difficulty. No recent history of fever or head trauma.	12 for partial facial palsy, hemiparesis, severe aphasia and severe dysarthria.	12	1	00:31:53	01:48:00	1.8	0	No evidence of bleeding or acute stroke.	10	No evidence of focal hypoperfusion.	No evidence of LVO or significant stenosis.	0	1	0	0	0	0	0	0	0	0	0	223	0	0	0	1	0	0	0		0	TPA	1	0	0	0
86	Complex	#REF!	Male	A 70-75 years old male with medical history of hypertension, hyperlipidemia. Regular medications don't include anti-coagulants. Felt sudden left-sided weakness and fell.	5 for partial facial palsy, mild hemiparesis, mild hypoesthesia, mild aphasia.	5	1	00:30:29	02:03:00	2.05	1	No evidence of bleeding or edema. Former lacunar changes in the right cerebellum and right basal ganglia.	10	No evidence of hypoperfusion.	No LVO evidence.	1	1	0	0	0	0	0	0	0	0	0	293	0	0	0	1	0	0	0		0	TPA	1	0	0	0
87	Simple	#REF!	Male	A 75-80 years old male with medical history of AF, IHD, ethylism and heavy smoking. Regular medications include pradaxa but ut his adherence to the prescribed regimen is inconsistent.	17 for partial consciousness (responds ro repeating or painful stimulation), disorientation, no cpmrehension, lateral gaze, hemiparesis, mutism and severe dysarthria.	17	1	00:34:21	01:26:00	1.43333	0	Left lentiform-nucleus and peri-insular hypodensity, no evidence of bleeding. Evdince of maltile former vasulcar changes.	8	Hypoperfusion in the left MCA territory., impression of small penumbral area.	left M1 occlusion with a few collaterals and oligemia in the left MCA territory. Atherosclerotic changes in the bilateral ICAs withous significant stenosis. Stenosis at the proximal segment of the intracranial part of the left vertebral artery, compatible with the last CTA scan.	0	0	0	0	1	0	0	0	0	1	0	135	0	Ethylism, IHD	1	1	1	0	1	108.533	0	Evluation (no TPA due to unclear pradaxa levels in blood. Afterwards they came back low but the blood pressure was around 200- no candidate for TPA).	0	1	0	0
88	Simple	#REF!	Female	A 80-85 years old female with VP shunt due to NPH, using a walker, lives in a nursing home with mild cognitive impairment.Regular medications include dopicar and aspirin. Presented with confusion, uncooperative, didn't understand what other have said, and appeared with weakness, couldn't stand up. No facial nerve palsy, no recent history of fever, head trauma or headaches.	7 for disorientation, partial gaze paralysis, full hemianopia, mild left-sided hemiparesis and ataxia of one limb.	7	1	00:38:53	01:42:00	1.7	0	Drilling hole in the right parietal bone (due to the VP shunt implantation) with its edge in the lateral ventricle. Hypodensic changes along the shunt. No evidence of bleeding. Impression of small area of hypodensity in the right occipital lobe that didn't appear in the last brain CT. Formar lacunar vascular changes in the left caudate nucleus.	N/A	Decreased CBF with increased TTD, MTT and TMAX in the parieto-occipito-temporal region of the right hemisphere, with partial decrease of CBV. Penumbra of 50%.	Cut-off in the proximal part of the upper division of the right M2 and in the right fetal PCOM. Two locations of narrowings and widenings in the lower division of right M2 with proper distal enhancement. Oligemia of the right hemisphere.	0	0	0	0	0	0	0	0	0	0	0	226	0	VP shunt due to NPH.	1	1	1	0	0		0	TPA	0	1	0	0
89	Simple	#REF!	Male	A 70-75 years old male with medical history of diabetes mellitus, hypertension, past smoking, IHD, heart failure, AF. Regular medications include pradaxa. Was found on the floor after he fell on his wat to the bathroom due too severe left-sided weakness.	13 for lateral gaze, partial facial palsy, left-sided hemiparesis, mild hypoesthesia, mild dysarthria, neglect for more than one modailty.	13	1	00:54:52	03:20:00	3.33333	0	Right hyperdensic MCA from its origin to the distal M1. Hypodensity in the right MCA territory involving the caudate nucleus, internal capsule and insula. Hypodensity in the uper part of the right MCA territory without clear blurring of the interface between the white and gray matter. No evidence of focal bleedings. There is mild displacement of the right lateral ventricle secondary to mass effec…	6	Increased time parameters with matching decrease of flow parameters and unmathing decrease of the volume parameters in the right MCA territory. Penumbra of 50%,	No enhancement of the right ICA in the C2 height. Occlusion of the end of the right carotid artery in the right MCA origin. A1 enhanced with proper filling of the right ACA, probably by the ACOM. Oligemia on the right MCA territory.	0	1	1	0	2	0	0	0	1	1	0	188	0	IHD	1	0	1	0	1	102.357	0	EVT	0	1	0	0
90	Simple	#REF!	Male	A 65-70 years old male with medical history of AF, hyperlipidemia, aortic aneurysm, without known cerebrovasuclar history. Regular medications include aspirin. Was found on the floor with left-sided weakness, significant speech difficulty and head bruises.There is no history suggestive of seizures. On neurological examination- fully conscious, disoriented in time and place, dysarthria without dys…	18 for disorientation, lateral gaze, partia facial palsy, hemiparesiss, severe hypoesthesia, severe dysarthria and negect for more than one modailty.	18	1	00:44:56	01:41:00	1.68333	0	Right hyperdence MCA without evidence of bleeding.	8	hypoperfusion in the right MCA territory with limited penumbra.	Right carotid tip occlusion.	1	0	0	0	0	0	0	0	0	1	0	126	0	Aortic aneurysm	1	1	1	0	0		0	EVT	0	1	0	0
91	Simple	#REF!	Male	A 80-85 years old male with medical history of liver cirrhosis secondary to HBV, thrombocytopenia (last test shows 90K), TB and leukocytoplastic vasculitis, smoker. Regular medication don't include anti-aggregants or anti-coagulants. Fell with no injury. His son noticed speech difficulty and left-sided paralysis. No severe bruising, unintentional movements or fever. On neurological examination- f…	16 for disorientation, lateral gaze, partial facial palsy, left hemiparesis, severe dysarthria and neglect for more than one modality.	16	1	00:47:34	02:02:00	2.03333	0	Hypodensity in the a right frontal and anterior insular regions without mass effect. Formar lacunar vascular changes in the bilarteral basal ganglia and internal capsule. Calcifications of the bilateral carotid siphons.	N/A	Decreased CBV and CBF with increased TTD, TTP and TMAX in the anterior part of the right MCA territory, with no penumbra in this region. In the posterior part of the right MCA territory- increased MTT, TMAX and decreased CBF ewith no matching decreased CBV, with wide penumbra in this region.	Poor filling in the distal part of right M1 and its branches, with no fillling of the arteries in the right hemisphere compared with the left one.	0	0	0	0	1	0	0	0	0	0	0	60	0	Cirrhosis, HBV, known thrombocytopenia, TB, leukocytoplastic vasculitis.	1	1	1	0	1	180.114	0	EVT	0	1	0	0
92	Complex	#REF!	Male	A 75-80 years old male with medical history of hypertension. According to his wife he has cardiac history and his mother died from stomach cancer at 50 years old. According to his wife he presented with right arm weakness , and then he fell with impression of right-sided weakness and stopped to respond. According to the paramedics they found him on the floor with right hemiplegia, responds only t…	20 for partial conscious (responds with autonomic reflex or no response), disorientation, no comprehension, lateral gaze, hemiplegia and mutism.	20	1	02:18:21	05:20:00	5.33333	1	No evidence of bleeding. Loss of insular ribbon sign in the left hemisphere with hypodensity in the caudate and the lentiform nucleus, hypodensity and sulcal effecment in the frontal (including medial), parietal and temporal regions, in the territory of the left MCA and ACA. Former lacunar vascular changes in the bilateral basal ganglia and internal capsule. Calcifications of the bilateral caroti…	5	Decreased CBV and CBF with increased TTD, MTT and TMAX in the left fronto-parieto-temporal region with almost no penumbra.	Left ICA occlusion in the biforcation level. Proximal M1 and M2 filling from collaterals but no filling of the left distal MCA branches. Filling defects of the left distal ACA. Atherosclerotic changes, particulary in the right proximal ICA (impression of severe stenosis due to calcified plaque). Aneurysmatic widening of the right distal ICA.	0	1	0	0	0	0	0	0	0	0	0	229	0	Cardiac background?	1	0	1	0	1	246.249	0	Aspirin (No TPA due to end of the time window)	0	0	0	1
93	Complex	#REF!	Male	A 55-60 years old male with medical history of hyperlipiedmia and past smoking withoud regular medications. Presented with left-sided weakness and arrived to another hospital. His NIHSS was 12 for dysarthria, left-sided facial palsy, arm monoplegia, 2/5 left leg monoparesis and no sensory defect. Brain CT came back normal cut brain CTA showed M2 occlusion. TPA treatment was started and the patien…	12 for partial facial palsy, left-sided hemiplegia, minor hypoesthesia andmild dysarthria	12	1	00:34:34	####	#VALUE!	1	Right MCA with mild hyperdensity compared with the left one. A lacunar parenchimatic bleeding in the right internal capsule, reaching to the periventricular white matter.	N/A	Decreased CBF and CBV with increased MTT, TTP and TMAX in the right basal ganglia around the distal MCA.	No LVO evidence.	1	0	0	0	2	0	0	0	0	0	0	319	0	0	1	1	1	0	0		0	TPA (from the former hospital)	0	1	0	0
94	Simple	#REF!	Male	A 75-80 years old male without known medical history or regular medications, an active smoker. Fell in his shower without a bruise, and the fall complains about left-sided weakness and speech difficulty. Not known recent history of fever of head trauma.	9 for mild facial palsy, left-sided hemiparesis, , severe dysarthria and neglect of one modailty or extinction to bilateral simultaneous stimulation. After imaging a clinical improvement to NIHSS 1 due to mild facial palsy only	9	1	00:41:34	01:09:00	1.15	0	Hypodensity and sulci effacement in the parietal post-sentral region/	N/A	Decreased CBF and increased MTT and TTP in the right MCA territory, with almost no decrease of CBV. Penumbra of at least 90%..	ICA occlusion at C1-C2 segments, poor refiling at C3. Distal MCA stenosis.	0	0	0	0	1	0	0	0	0	0	0	122	0	0	1	0	1	0	0		0	Apirin + Plavix (no TPA due to significant improvement in symptoms after the CT protocol).	0	0	0	1
95	Simple	#REF!	Male	A 80-85 years old male with medical history of hypertension, regular medications include aspirin. According to the paramedics, he presented with left-sided weakness and confusion. Systolic blood pressure was measured as 180. On neurological examination- right-sided hemisyndrome and sensory dysphasia.	6 for partial orientation, no comprehension, right arm monioparesis , mild aphasia and neglect of one modailty or extinction to bilateral simultaneous stimulation.	6	1	00:42:53	02:48:00	2.8	0	No evidence of clear stroke or bleeding. Calcifications in the bilateral carotid siphons and vertebral arteries.	N/A	A very limited focus of increased TMAX and MTT in rhe left basal ganglia with matching decreased of CBF and CBV.	No LVO evidence.	0	1	0	0	0	0	0	0	0	0	0	303	0	0	0	1	0	0	0		0	Aspirin	1	0	0	0
96	Complex	#REF!	Male	A 65-70 years old male with medical history of hypertension, past IVDU, regular medications don't include any anti-coagulant or anti-aggregant. Took a nap and woke up with slurred speech, and feeling of heaviness on his left side. No known recent history of head trauma. Felt an improvement during his ambulance ride to the ER. On neurological examination - fully conscious and coherent, no confusio…	5 for mild facial palsy, mild left-sided hemiparesis, ataxia of one limb, mild dysarthria.	5	1	00:36:35	03:43:00	3.71667	1	No evidence of clear stroke or bleeding.	N/A	No evidence of hypoperfusion.	No LVO evidence. Left vertebrobasilar dolichoectasia.	0	1	0	0	0	0	0	0	0	0	0	261	0	Former IVDU	0	1	0	0	0		0	TPA	0	0	0	1
97	Simple	#REF!	Female	A 65-70 year old female with medical history of ESRD, treated by dialysis, severe APLA. Regular medication include Clexan (40 mg/day, clexan levels in blood- 1.08), plavix and aspirin, Imuran, prednisone. Went to sleep and woke up with right-sided hemisyndrome. On neruological examination- left-sided gaze deviation, right-sided weakness, motor dysphasia.	12 for partial gaze paraltsis, partial facial palsy, right-sided hemiparesis, left arm mid weakness, mild aphasia, neglect of one modailty or extinction to bilateral simultaneous stimulation.	12	1	00:27:22	03:29:00	3.48333	0	No evidence of clear stroke or bleeding. Former vascular changes in the left parietal lobe, right frontal lobe and bilateral occipital lobes. Lacunar vascular changes in the bilateral vascular changes.	N/A	Focal hypoperfusion in the left distal MCA territory with penumbra of more than 50%.	Cut-off in the lower division of the left M2 with subsequental enhancement. Left hypoplastic VA with its origin from the aorta.	0	0	0	1	0	0	0	0	0	0	0	218	0	Dialysis patient, severe APLA	1	1	1	0	1	19.0297	1	EVT (but the family refused!)	0	1	0	0
98	Simple	#REF!	Male	A 70-75 yeard old male with medical history of IHD, hyperlipidemia and diabetes mellitus. Regular medications include aspirin. Presented with left-sided weakness, a-symmetry of face due to facial weakness and face paresthesia. On neurological examination- fully conscious, no irrigation sign of the meninges, mild facial palsy, left-sided hemiparesis and hypoesthesia, unable to stand up.	6 for mild facial palsy, left hemiparesis, mild hypoesthesia.	6	1	00:59:42	02:55:00	2.91667	0	No evidence of bleeding, left cerebellum stroke of unknown age, but probably old. Former lacunar vascular changes in the bilateral internal capsule and basal ganglia.	N/A	No evidence of hypoperfusion.	No LVO evidence	0	1	1	0	0	0	0	0	0	0	0	235	0	IHD	0	1	0	0	0		0	TPA	1	0	0	0
99	Complex	#REF!	Male	A 65-70 years old male with medical history of AF, regular medications include pradaxa. Woke up in his usual state and later presented apathic and didn't respnd to his family's questions. On neurological examination- somnolent, disoriented, global aphasia, right-sided hemiplegia.	16 for disorientation. No comprehension, right arm monoplegia, right leg monoparesis, mutism and severe dysarthria.	16	1	00:39:43	05:10:00	5.16667	1	Occipital hypodensity, posterior-temporal sulci effacement, left thalamus hypodensity, vascular changes of the right corona radiata, vascular changes of the pons (particulary the right side).	N/A	Decreased CBF and CBV with matching increased TMAX in the left occipital and posterior-temporal territories, and to the left thalamus. Penumbra of 50%.	Cut-off the the left proximal PCA, occlusion of the right subclaviana rtery with suboptimal enhancement of the right vertebral artery. Ulcerated atherosclerotic plaque in the aortic arch with wall thickening, critical stenosis of the right ICA origin.	0	0	0	0	0	0	0	0	0	1	0	432	0	0	1	1	0	1	0		0	Hospitalization (no EVT due to subclavian occlusion)	0	1	0	0
100	Complex	#REF!	Male	A 70-75 years old male with medical history of diabetes mellitus, IHD, COPD, past smoker. Regular medications include aspirin. Presented with left-sided weakness and slurred speech. Took aspirin before his arrival to the ER. .	5 for mild facial palsy, left-sided mild hemiparesis, mild hypoesthesia, mild dysarthria.	5	1	01:07:38	05:16:00	5.26667	1	No evidence of edema or bleeding. Calcifications of the bilateral carotid siphons, vertebral arteries and basal ganglia.	10	No evidence of hypoperfusion.	No LVO evidence.	0	0	1	0	2	0	0	0	0	0	0	298	0	IHD, COPD	0	1	0	0	0		0	Aspirin + plavix	0	0	0	1

## Sheet: Table S2
Pt number	treatment	tPA	EVT	mortality	Explanations 1	run1.for any treatment	run1.tPA	run1.EVT	run1.mortality	Explanations 2	run2.treatment	run2.tPA	run2.EVT	run2.mortality	Explanations 3	run3.treatment	run3.tPA	run3.EVT	run3.mortality	Explanations 4	run4.treatment	run4.tPA	run4.EVT	run4.mortality	Explanations 5	run5.treatment	run5.tPA	run5.EVT	run5.mortality	run5.outcome	run5.expert	run5.realmortality
1	6.8	3.6	7	40	Based on the provided clinical information, this *-year-old female patient presented with acute stroke symptoms, comprising sudden-onset right-sided hemisyndrome, right a-symmetry of face due to facial weakness, left lateral gaze paralysis, and global aphasia. She has an NIHSS score of 18, which indicates a severe stroke. She has a history of a previous stroke and is currently on Plavix (a platel…	7	2	7	40	As a neurologist in the emergency room dealing with a case of acute ischemic stroke, the clinical approach is time-sensitive and follows established guidelines. This patient exhibits symptoms consistent with an acute left middle cerebral artery (MCA) stroke, confirmed by CT and CTA showing a hyperdense left distal M1 segment and a cut-off, respectively. The patient's NIHSS score is 18, which char…	7	6	7	30	The patient is an *-year-old female presenting with acute neurological deficits consistent with a large vessel occlusion stroke in the left MCA territory, as evidenced by the clinical presentation and CT and CTA findings. Given the patient's National Institutes of Health Stroke Scale (NIHSS) score of 18, indicating a severe stroke, and the CT perfusion results showing a salvageable penumbra, the …	6	3	7	50	As a neurologist in the emergency department, when faced with a patient with acute stroke symptoms, the goal is to provide the most effective intervention as quickly as possible to reduce disability and mortality. For the described patient, a decision must be made regarding the appropriateness of acute interventions such as intravenous thrombolytic therapy (tPA) and/or endovascular thrombectomy (…	7	5	7	40	For this patient, the important factors to consider include the age (80 years), history of cerebrovascular attack (CVA), presence of global aphasia with a unilateral right-sided weakness (significant for a left MCA stroke), and the findings on imaging (CT perfusion showing penumbra and a distinct area of infarction in the left MCA territory, with ASPECTS score of 10 and NCCT showing hyperdense MC…	7	2	7	40	TPA+EVT	TPA+EVT	0
2	6.6	6.2	6.4	32.5	The patient in the described clinical case is a *-year-old female with a medical history notable for chronic obstructive pulmonary disease (COPD), heart failure with preserved ejection fraction (HFpEF), pulmonary hypertension, hypertension, hyperlipidemia, secondary polycythemia from smoking, peripheral vascular disease (PVD), diabetes mellitus, and who is an active smoker. She is on aspirin ther…	7	6	7	20	As a neurologist presented with this case, to achieve the best neurological outcome and minimize mortality, a systematic approach must be taken into account considering the current guidelines, the patient‚Äôs clinical presentation, imaging results, and medical background. The patient presents with an NIHSS score of 7, which indicates a moderate severity stroke. The CT and CTA results show evidenc…	7	7	7	30	As a neurologist in the emergency room handling an acute stroke case, the approach will be based on the current stroke management guidelines. The *-year-old female patient has a National Institutes of Health Stroke Scale (NIHSS) score of 7, indicating a moderate stroke, and brain imaging suggests an acute ischemic stroke with a left M2 occlusion without evidence of large vessel occlusion (LVO) in…	6	5	5	X	Reasoning: This is a case of acute ischemic stroke, as evidenced by the sudden onset of speech difficulty and neurological deficits. The patient's CT perfusion results suggest a penumbra (viable ischemic tissue that is at risk but not yet infarcted) in the left frontal lobe, with decreased cerebral blood flow (CBF) and cerebral blood volume (CBV). Considering the decreased flow and a cutoff in th…	6	6	6	30	Given the clinical presentation and the imaging results, this patient appears to have suffered an acute ischemic stroke, and the findings are consistent with an occlusion in the left proximal M2 branch of the middle cerebral artery (MCA). When considering intervention, multiple factors need to be taken into account, including: 1. **Time since onset**: The patient is within the generally accepted …	7	7	7	50	TPA	TPA+EVT	0
3	6.6	6.8	1.2	19.375	The patient is a *-year-old male presenting with vertigo, headaches, left-sided weakness, and difficulty speaking, with onset of symptoms approximately 2.88 hours prior to the non-contrast CT (NCCT) of the brain. The National Institutes of Health Stroke Scale (NIHSS) score of 7 reflects a moderate severity stroke with partial facial palsy, hemiparesis, mild to moderate sensory deficit, mild dysar…	7	6	1	17.5	This patient presents with recent onset of neurological deficits consistent with an acute ischemic stroke, given the history of vertigo, headache, unilateral weakness, and speech difficulty. His NIH Stroke Scale (NIHSS) score is 7, which indicates a moderate level of neurological impairment. The NIHSS is used to quantify the impairment caused by a stroke and is essential for determining managemen…	6	7	1	20	Given the clinical presentation and findings, the patient is most likely experiencing a stroke, specifically an ischemic stroke, given the sudden onset of left-sided weakness and speech difficulties, combined with the imaging results showing mild hypodensity in the right posterior limb of the internal capsule and a small focal decreased perfusion in the same area. **Reasoning for Intervention:** …	7	7	1	X	Reasoning: In this clinical case, a *-year-old male presents with symptoms consistent with an acute stroke, including sudden-onset vertigo, headache, left-sided weakness, and speech difficulty. Given the patient's history of hypertension and hyperlipidemia and the absence of any contraindications such as recent bleeding or a history of anticoagulant use, an urgent neurological evaluation is warra…	7	7	1	20	The patient presents with symptoms consistent with an acute stroke: vertigo, headache, weakness on the left side of the body, speech difficulty, and an NIHSS of 7, indicating a moderate stroke severity. The current clinical approach for acute ischemic stroke involves rapidly assessing the patient for potential thrombolytic therapy (tPA) and/or mechanical thrombectomy (EVT) if indicated. Based on …	6	7	2	20	TPA	TPA	0
4	5.6	2.8	6	55	The patient has a clinical presentation and imaging findings consistent with an acute stroke involving the posterior circulation. The National Institutes of Health Stroke Scale (NIHSS) score of 10 signifies that the patient is experiencing a moderate level of neurological impairment due to the stroke. The lack of bleeding on the CT scan, along with evidence of vascular changes in multiple cerebra…	5	1	6	70	Reasoning: The patient's presentation and imaging findings are highly suggestive of a posterior circulation stroke, with hypoperfusion in the territories of the bilateral posterior cerebral arteries (PCA) and possible involvement of the brainstem, given the clinical signs of stupor, unresponsiveness, and apnea. Moreover, the history of coughing with hemoptysis raises concern for potential aspirat…	5	1	4	60	In this case, the patient presents with a clinical picture suggestive of an acute ischemic stroke affecting the posterior circulation. The NIHSS score of 10 indicates a moderately severe stroke, and there are clear signs of cerebral hypoperfusion affecting the bilateral posterior cerebral artery (PCA) territory and a possible brainstem involvement given the patient's presentation with hemoptysis,…	5	3	6	50	Given the clinical case of a *-year-old male with a history of cerebrovascular attack (CVA), who is currently presenting with neurological symptoms and recent imaging findings consistent with posterior circulation ischemia, here is a systematic approach as per the current guidelines and reasoning for intervention decisions: 1. **Time from Symptom Onset**: The patient's symptoms have been present …	7	7	7	45	The patient is a *-year-old male with a history of cerebrovascular accident (CVA) presenting with new symptoms of neurological deterioration, including unresponsiveness and hemoptysis, suggesting a possible acute stroke or other neurological emergency compounded with a potential respiratory issue. Based on the information provided, the patient's NIHSS score is 10, indicating a moderate level of s…	6	2	7	50	EVT	TPA+EVT	1
5	2.2	1.2	3	42	The case at hand is a *-year-old woman with significant medical history including hypertension, hypercholesterolemia, and a history of cerebrovascular events among others, presenting with symptoms indicative of an acute ischemic stroke. Based on NIHSS score of 9, which falls into a moderate stroke category, and the timing of symptom onset at approximately 5.15 hours, our decisions regarding inter…	3	1	3	40	To determine the best approach for this patient, one must consider several factors: the clinical presentation of symptoms, the imaging results, and the relevant medical history, considering contraindications for treatments. The patient presents with symptoms that are compatible with a cerebrovascular accident (CVA) or stroke: severe left-sided hemiparesis, left central facial nerve palsy, ataxia,…	1	1	2	40	The patient presents with clinical symptoms and imaging findings consistent with an acute ischemic stroke. Given the NIHSS score of 9, presence of cortical signs, and time of onset within 5.15 hours, it is crucial to consider both intravenous thrombolysis and endovascular thrombectomy. **Thrombolytic Therapy (tPA):** The decision for administering tPA should take into consideration the time from …	4	2	5	50	As a neurologist in the emergency room, my approach to this patient would follow these key steps: 1. Stabilization: Ensure the patient's airway, breathing, and circulation are stable, addressing any immediate life-threatening issues. 2. Clinical Evaluation: Perform a comprehensive neurological examination to confirm findings and assess the severity of neurological deficits using the NIHSS (Nation…	1	1	1	40	Full Reasoning: Upon reviewing the clinical presentation of this *-year-old woman with a relevant medical history and current symptoms, it's clear that she presents with a neurological emergency that likely represents an acute ischemic stroke, as suggested by the CT and CT perfusion results showing cortical hypodensity in the left upper cerebellum and other damages consistent with stroke. The pat…	2	1	4	40	no treatment	No treatment	0
6	3.8	3.8	2.4	28	The patient is a *-year-old male presenting with acute neurological symptoms consistent with a stroke, specifically right hemiparesis, facial nerve palsy, right hypoesthesia, dysarthria, and motor dysphasia. The patient has a past medical history significant for psoriatic arthritis, fibromyalgia, and ischemic heart disease status post-CABG. His NIH Stroke Scale (NIHSS) score of 7 indicates modera…	7	7	4	25	Based on the information provided, the patient is a *-year-old male presenting with symptoms indicative of a stroke: sudden onset of right arm weakness, sensory deficits on the right side, dysarthria (difficulty speaking), and motor dysphasia (difficulty understanding or producing speech). The fact that he experienced a similar event a week ago which resolved spontaneously suggests the possibilit…	2	1	1	30	Given the presentation of the case with sudden onset of right arm weakness, sensory deficit on the right side, and speech difficulties along with the medical history and examination findings suggesting an acute neurological event (NIHSS of 7), this is highly suggestive of an ischemic stroke. The National Institutes of Health Stroke Scale (NIHSS) is a systematic assessment tool that provides a qua…	3	3	2	25	As a board-certified neurologist, in the emergency setting, the primary concern for a patient presenting with sudden onset of right arm weakness, sensory deficit on the right side, and speech difficulty with a National Institutes of Health Stroke Scale (NIHSS) score of 7 is an acute ischemic stroke. The previous similar event that resolved may suggest this is a recurrent transient ischemic attack…	2	2	2	20	The clinical presentation of this patient suggests a cerebrovascular event, likely an ischemic stroke, given the sudden onset of right arm weakness, sensory deficit on the right side, speech difficulty, right hemiparesis, facial nerve palsy, hypoesthesia, dysarthria, and motor dysphasia. The previous similar event that resolved could indicate a transient ischemic attack (TIA). The NIHSS of 7 indi…	5	6	3	40	TPA	No treatment	0
7	6.5	6.75	1	15	Given the clinical presentation and available data, this patient is experiencing signs and symptoms consistent with an acute ischemic stroke involving the left hemisphere. The normal brain CT without signs of acute stroke and an ASPECT score of 10 both indicate no significant early ischemic changes and therefore no contraindication to acute intervention based on imaging findings. The CT perfusion…	7	7	1	15	In approaching this case, we'll go through the relevant decision-making process step by step. First, the *-year-old female patient with no significant past medical history presents with acute neurological deficits including blurred vision, speech difficulty, right-sided weakness, dizziness, and unstable walking. These symptoms are suggestive of an acute ischemic stroke, as evidenced by the focal …	6	7	1	20	The patient's clinical presentation is suggestive of an acute stroke given the sudden onset of neurological deficits including blurred vision, difficulty speaking, heaviness on one side of the body, dizziness, and unstable walking. The normal brain CT results and the absence of large vessel occlusion (LVO) on CTA, combined with CT perfusion results showing impaired perfusion in the left thalamus,…	6	6	1	15	This patient is presenting with symptoms concerning for cerebral ischemia given the complaints of blurred vision, speech difficulty, heaviness in the right body, dizziness, and unstable gait. The neurological examination indicates a left facial nerve paralysis and lateral rectus muscle weakness, as well as left-sided arm drift and ataxia, which localizes the lesion to the left cerebral hemisphere…	NA	NA	NA	NA	As a board-certified neurologist addressing a clinical case of a *-year-old female presenting with acute neurological symptoms characterized by blurred vision, speech difficulty, right-sided weakness, dizziness, and ataxia, it is important to follow the standard of care in accordance with current stroke management guidelines. Given that the patient has a National Institutes of Health Stroke Scale…	7	7	1	10	TPA	TPA	0
8	1.8	1.8	1	32.5	To approach the case methodically, we must consider the current guidelines for acute stroke management and factor in the patient's medical history, clinical presentation, and diagnostic imaging results. Clinical Presentation: The patient has left-sided weakness and facial asymmetry, which are suggestive of an acute stroke affecting the right hemisphere. NIHSS: The score of 7 indicates moderate st…	1	1	1	35	Approach to the case: This *-year-old male presenting with left body weakness and left-sided facial palsy, has a history of hypertension, past TIA, bladder malignancy, and other surgeries. His NIH Stroke Scale (NIHSS) score is 7, which suggests a moderate stroke. The CT and CTA show no evidence of an acute stroke or large vessel occlusion (LVO), but there are signs of chronic ischemic changes and…	1	1	1	Estimated 90-day mortality probability percentage	Given the case details of an *-year-old male with a sudden onset of left-sided weakness and facial asymmetry, and an NIHSS score of 7, suggesting a moderate stroke, the primary considerations are to determine whether the patient is a candidate for acute reperfusion therapies and to ensure appropriate secondary prevention measures. Intervention Decision: The CT findings show no signs of acute stro…	1	1	1	25	Given the clinical presentation and imaging findings, the patient is presenting with symptoms consistent with an acute ischemic stroke despite normal non-contrast CT (NCCT) and CT perfusion imaging. The normal imaging might be explained by very small or distal emboli, which could still lead to clinical symptoms. A key factor in deciding treatment is the time window - for intravenous thrombolysis …	3	3	1	40	As a neurologist faced with a case of an *-year-old male with sudden onset of left-sided weakness and facial droop, with a past medical history of hypertension, a transient ischemic attack (TIA), bladder malignancy post-surgery, and bilateral cataract surgeries on aspirin therapy, the clinical presentation is concerning for an acute ischemic stroke. The National Institutes of Health Stroke Scale …	3	3	1	30	no treatment	No treatment	0
9	6	6.4	1	37.5	The patient is an *-year-old female with a history of diabetes mellitus, hypertension, hyperlipidemia, and asthma. She presents with acute onset of neurological deficits, including dizziness, blurred vision, facial weakness with asymmetry, somnolent consciousness, dysarthria, skew deviation, right facial nerve palsy, and right hemiparesis rated as 3/5. Her NIH Stroke Scale (NIHSS) is 15, indicati…	5	5	1	X	The approach to this patient, based on the current guidelines for the management of acute stroke, should focus first on ensuring stability of vital functions, then on the specifics of stroke management, such as reperfusion therapy and prevention of complications. The patient is presenting with symptoms consistent with an acute ischemic stroke, as evidenced by the focal hypodensity in the left tha…	7	7	1	30	As a board-certified neurologist in the emergency room faced with this case, my approach would rely on the following steps: 1. **Reassessment of Patient's Status:** Even though the NIHSS score is vital for initial assessment, continuous reevaluation of consciousness level, ability to follow commands, and stabilization of vital signs is critical for ongoing management decisions. 2. **Confirmation …	6	6	1	40	Given the patient's clinical presentation and imaging results, the approach would involve: 1. Rapid assessment and stabilization of vital signs and airway protection, if needed, as the patient is somnolent but arousable. 2. Evaluation of the patient's eligibility for acute stroke interventions, considering factors such as time from symptom onset, National Institutes of Health Stroke Scale (NIHSS)…	6	7	1	35	Given the clinical presentation and imaging results, this patient appears to have suffered an acute ischemic stroke confined to the left thalamus, as evidenced by the focal hypodensity on the brain CT and the corresponding findings in CT perfusion. The National Institutes of Health Stroke Scale (NIHSS) score of 15 indicates a moderate to severe stroke. The time of symptom onset to non-contrast CT…	6	7	1	45	TPA	TPA	0
10	6.2	5.4	6.2	46	Based on the clinical case presented, we have an *-year-old male with a significant medical history of diabetes mellitus, thyroid dysfunction, and an aneurysm, presenting with symptoms suggestive of an acute stroke: right body weakness, gaze deviation, global aphasia, vomiting, and additional neurological signs including right hemiplegia and positive Babinski sign on the right. His NIHSS score of…	7	7	7	40	Given the clinical presentation and diagnostic findings for this *-year-old male patient with a sudden onset of right-sided weakness, gaze deviation, aphasia, and vomiting, the primary consideration based on current guidelines is whether he is a candidate for acute stroke interventions, specifically thrombolytic therapy and/or endovascular thrombectomy (EVT). For this patient: 1. **Intervention**…	7	6	7	40	This case describes an *-year-old male with a clinical presentation consistent with ischemic stroke. He has right body weakness, gaze deviation, and global aphasia along with a National Institutes of Health Stroke Scale (NIHSS) score of 17, indicating a severe stroke. The non-contrast CT (NCCT) shows no evidence of bleeding or edema but subtle blurring which could indicate early ischemic changes.…	5	4	5	60	Given the patient's presentation and clinical findings, we are dealing with an acute ischemic stroke with a high NIHSS score of 17, indicating severe impairment. The patient‚Äôs age of 85, history of diabetes mellitus, hypertension, and the presence of an aneurysm are relevant for his overall prognosis and influence the decision-making process for acute intervention. The patient arrived within a …	5	4	6	50	As a neurologist in the emergency room treating a patient with suspected acute stroke, my primary objectives are to confirm the diagnosis of stroke, determine the type of stroke, assess the eligibility for acute treatments like thrombolysis and/or thrombectomy, and then manage the patient's condition to optimize outcomes and minimize complications. From the clinical presentation of the patient, i…	7	6	6	40	TPA	TPA+EVT	0
11	2.2	1.6	2	46	This *-year-old female patient presents with acute asymmetric facial weakness, speech difficulty, and right-sided hemiparesis. The NIH Stroke Scale score is 11, indicating moderate to severe impairment. Stroke is suspected given the sudden onset of neurological deficits, and the patient's medical history of atrial fibrillation and use of Xarelto (an anticoagulant medication) places her at a highe…	2	2	2	60	The patient presents with acute neurological deficits suggestive of a stroke, including facial weakness, hemiparesis, and speech difficulty. The clinical evaluation supported by NIHSS score of 11 also suggests a significant neurological impairment. The lack of fever or trauma before the symptoms onset leans towards a vascular event rather than an infectious or traumatic cause. Considering the pro…	1	1	1	30	This is a complicated case that requires careful consideration of the risks and benefits of acute interventions for stroke, taking into account the patient's complex medical history and the diagnostic findings. Based on the clinical presentation of sudden-onset facial asymmetry, speech difficulty, and right-sided hemiparesis along with an NIHSS score of 11, the patient is likely suffering from an…	2	2	2	40	Given the clinical presentation and the results from imaging, an approach tailored to the patient's specific condition is warranted. The patient, an *-year-old female with a complex medical history, presents with acute neurological deficits including facial weakness, speech difficulty, and hemiparesis, with an NIH Stroke Scale (NIHSS) score of 11. The NCCT of the brain does not show evidence of b…	3	2	1	60	First, it is crucial to consider the overall clinical scenario, including patient age, comorbidities, current medications, and the presentation of acute neurological deficits. The patient's presentation with sudden onset facial weakness, speech difficulty, and right-sided weakness are all suggestive of an ischemic stroke, which has been supported by the CT perfusion results indicating a small isc…	3	1	4	40	no treatment	EVT	0
12	6.6	1.75	7	32	In this clinical scenario, a *-year-old female presents with symptoms consistent with an acute ischemic stroke. She is confused, exhibits right-sided weakness, severe aphasia, and evidence of a large vessel occlusion on imaging studies (hyperdensity of the left ICA and MCA on CT, confirmed occlusion on CTA) without intracranial hemorrhage on non-contrast CT. Her NIHSS score is 9, indicating a mod…	7	*	7	45	In this clinical scenario, a *-year-old female with an NIHSS score of 9 is highly suggestive of an acute ischemic stroke, confirmed by the CT and CTA findings of left distal internal carotid artery (ICA) occlusion, left distal MCA occlusion, and corresponding areas of decreased perfusion. The CT perfusion results indicate a significant penumbral tissue which could potentially be salvaged. The pat…	6	2	7	30	Based on the case description, the patient is a *-year-old female who presents with confusion, right-sided weakness, and aphasia. Her NIHSS score is 9, which signifies a moderate stroke. Given that the onset of symptoms to neuroimaging (NCCT) was approximately 1.67 hours and there is no evidence of acute bleeding on brain CT, we are still within the window for both intravenous thrombolytic therap…	6	2	7	30	This is a case of acute ischemic stroke given the clinical presentation of weakness on the right side of the body, unorganized speech, confusion and acute onset of symptoms. The patient's National Institutes of Health Stroke Scale (NIHSS) score of 9 shows moderate severity, indicating a significant impairment. Given the time of onset of symptoms to non-contrast CT (NCCT) within 1.66666666666 hour…	7	1	7	30	In approaching this case, we need to consider both the clinical presentation and the diagnostic findings to determine the best course of action and treatment for this patient. The patient presents with acute neurological deficits consistent with a left hemisphere stroke, evidenced by weakness on the right side of the body, confusion, disorientation, and severe aphasia. The absence of acute bleedi…	7	2	7	25	EVT	EVT	0
13	4.4	4.2	1.2	37	The patient presents with acute neurological deficits indicating a possible stroke, with an NIHSS of 9, which is consistent with a moderate stroke. The Brain CT results do not show acute hemorrhage but do indicate old ischemic stroke changes and hypodensity, which could be chronic changes or recent ischemia. The CT perfusion results demonstrate hypoperfusion in the right cerebellum consistent wit…	5	5	2	30	Full Reasoning: This patient's clinical presentation is consistent with acute stroke, given the sudden onset of left facial nerve palsy, left hemiparesis, and multiple vomitings. The National Institutes of Health Stroke Scale (NIHSS) score of 9 indicates the patient is having a moderate stroke. According to current guidelines, we must first identify the type of stroke (ischemic versus hemorrhagic…	3	3	1	40	Given the patient‚Äôs clinical presentation and imaging results, this case suggests that the patient is experiencing an acute ischemic stroke, likely secondary to small vessel disease given the absence of large vessel occlusion (LVO) or significant carotid atherosclerosis. The CT perfusion results showing decreased cerebral blood flow (CBF) and cerebral blood volume (CBV) with increased Tmax and …	7	7	1	35	The case presents a *-year-old female with a past medical history of intravenous drug use (IVDU) in rehabilitation, hypertension, status post hysterectomy and oophorectomy due to malignancy, abdominal aortic aneurysm, hepatitis C, and status post cerebrovascular accident (CVA) with no clear residue, who had a large occipital hemorrhage 7 months prior. On this presentation, she shows symptoms of s…	4	4	1	40	Given the patient's presentation and clinical findings, the primary concern appears to be an acute ischemic stroke, likely involving the cerebellum, as suggested by the CT perfusion results indicating hypoperfusion in the right cerebellum. Considering the NIHSS score of 9, it is apparent that the patient has moderate neurological deficits. **Intervention Reasoning:** Before considering the treatm…	3	2	1	40	no treatment	No treatment	0
14	6.6	5.4	7	37	Based on the current guidelines, the optimal management of acute ischemic stroke depends on several factors including the clinical presentation, timing of symptom onset, imaging findings, and patient's medical history. The provided case of a *-year-old male patient with an NIHSS score of 12 and imaging findings suggestive of a right MCA territory stroke due to a cutoff in the right ICA and right …	7	7	7	40	Upon receiving the clinical case details, we can determine the following: The patient is a *-year-old male with a history of major depressive disorder, diabetes mellitus, hypertension, and previously treated laryngeal cancer. He has moderate dementia and presents with left-sided hemiparesis, which is consistent with a clinical diagnosis of stroke given the positive NIHSS score of 12, indicating m…	6	3	7	40	As a board-certified neurologist, the clinical approach should be methodical and based on the current guidelines. According to the presented case, the *-year-old male patient has an NIHSS of 12, consistent with a moderate stroke. The brain CT and CT angiography results indicate an acute infarction with occlusion of the right ICA and right M1, suggesting a large vessel occlusion (LVO), which may b…	6	4	7	40	Given the case details of the *-year-old male presenting with weakness of the left side of the body and a National Institutes of Health Stroke Scale (NIHSS) score of 12, which suggests a moderate stroke, let's assess the information available and the treatment options. 1. Based on the brain CT results, the patient is showing signs of acute ischemic stroke with hypodensity in the right lentiform n…	7	7	7	30	Given the patient's clinical presentation and imaging results, the patient appears to be experiencing an acute ischemic stroke with a relatively high NIHSS score of 12, which suggests a moderate to severe stroke. Based on the information provided, the patient has a past medical history significant for major depressive disorder (MDD), diabetes mellitus, hypertension, past larynx malignancy, modera…	7	6	7	35	EVT	No treatment	1
15	7	7	2.4	19	The clinical presentation is consistent with an acute ischemic stroke, which is supported by the findings on brain CT and CT perfusion showing decreased perfusion in the right parietal lobe with a penumbra indicative of potentially salvageable brain tissue. The patient has an NIHSS score of 10, indicating a moderate stroke. With an ASPECT score of 10, there is no significant early ischemic change…	7	7	2	20	Full Reasoning: Given the clinical presentation of a *-year-old male with sudden onset left-sided weakness, sensory deficit, facial asymmetry, and speech difficulty, the working diagnosis should be an acute ischemic stroke. The patient has a history of hypertension, obesity, and coronary artery bypass graft (CABG) surgery, which increases his cardiovascular risk profile. Since he is not on any re…	7	7	2	20	The patient presents with clinical symptoms consistent with an acute ischemic stroke, and the clinical evaluation confirms this diagnosis. The NIHSS score is 10, which indicates a moderate severity stroke. The CT results show no evidence of hemorrhage or a large-area ischemic infarction that would preclude the use of thrombolytics (tPA). The ASPECT score is 10, suggesting that there is still salv…	7	7	4	15	Based on the clinical presentation and imaging results, the patient is experiencing an acute ischemic stroke, indicated by sudden onset of left-sided weakness, facial asymmetry, speech difficulties, and imaging findings showing decreased perfusion in the right parietal lobe with a penumbra but no hemorrhage or large vessel occlusion (LVO), and significant stenosis in the right proximal internal c…	7	7	2	20	Reasoning: The patient is a *-year-old male presenting with symptoms consistent with an acute ischemic stroke, confirmed by clinical findings (sudden onset of weakness on the left side, facial asymmetry, and speech difficulties) and imaging. The patient's NIHSS score is 10, indicating moderate neurological impairment due to stroke. The time from symptom onset to presentation (Time of symptoms to …	7	7	2	20	TPA	TPA	0
16	7	7	7	38	Based on the clinical information provided, we are dealing with a *-year-old male with acute onset of neurological deficits consistent with a left hemisphere cerebrovascular event. The patient has a past medical history of hypertension but doesn't take anticoagulants. - The NIH Stroke Scale (NIHSS) score is 18, indicating a severe stroke. - Time of onset of symptoms to non-contrast CT (NCCT) is 1…	7	7	7	40	To reach a clinical decision regarding intervention, I would consider several factors based on the information provided: 1. **Clinical Presentation and NIHSS Score**: The patient scored 18 on the NIHSS, which indicates a severe stroke. This score, along with clinical symptoms of right-sided hemiplegia and severe dysarthria, suggests a significant impairment and likely involvement of a large area …	7	7	7	40	As a board-certified neurologist in the emergency department treating a *-year-old male patient with a history of hypertension and an NIHSS score of 18, I must quickly integrate the clinical presentation, imaging results, contraindications, and treatment timings to determine the best therapeutic intervention. **Clinical Presentation:** The patient presents with a sudden onset of right-sided weakn…	7	7	7	30	The patient is a *-year-old male with a history of hypertension presenting to the emergency department with sudden-onset right-sided weakness and speech difficulty, which are classic signs of a stroke. NIHSS is 18, indicating a severe degree of impairment. The timeline of symptom onset to presentation is crucial in stroke management. Based on the information, the patient had a symptom onset to no…	7	7	7	30	**Full Reasoning:** Based on the clinical presentation and imaging results, the patient has had an acute ischemic stroke with a high NIHSS score of 18. The NIH Stroke Scale score indicates a severe stroke with significant neurological impairment. The time of onset of symptoms to non-contrast CT (NCCT) is 1.65 hours, which is within the therapeutic window for both intravenous thrombolysis (typical…	7	7	7	50	TPA+EVT	TPA+EVT	0
17	7	7	7	23	The clinical presentation and imaging findings suggest that this patient is suffering from a subacute ischemic stroke involving the right middle cerebral artery (MCA) territory, which is a neurological emergency. The National Institutes of Health Stroke Scale (NIHSS) score of 14 indicates a moderate-to-severe stroke. With respect to the patient's history and presentation, the main considerations …	7	7	7	20	This patient presents with symptoms consistent with a subacute right middle cerebral artery (MCA) ischemic stroke. His NIHSS score of 14 indicates a moderate to severe stroke. The patient's clinical presentation (weakness of left body and facial nerve palsy, gaze deviation, somnolence, dysphasia) alongside the radiological findings (hypodensity of right lentiform nucleus and insular cortex, hyper…	7	7	7	20	Full reasoning on the best neurological approach for this case: This *-year-old male patient presents with clinical and radiological signs consistent with an acute ischemic stroke in the right middle cerebral artery (MCA) territory. Given the patient's NIHSS score of 14 and the presence of clinically significant deficits, including weakness of the left body side, monoplegia of the left arm, monop…	7	7	7	20	The case presented describes a *-year-old male with an NIHSS score of 14, indicating a severe stroke. The patient presents with symptoms consistent with a right MCA (middle cerebral artery) territory stroke, including weakness of the left body, facial nerve palsy, gaze deviation, somnolence, aphasia, and positive Babinski on the left side. CT and CTA imaging reveal hypodensity in the right lentif…	7	7	7	25	Given the patient's clinical presentation and imaging results, we are dealing with a right-sided ischemic stroke with a large penumbra indicated by CT perfusion results showing a broad decrease in cerebral blood flow (CBF) and increased time-to-peak (TTP), mean transit time (MTT), and Tmax in the right hemisphere of the middle cerebral artery (MCA) territory. There is evidence of infarct core wit…	7	7	7	30	TPA+EVT	EVT	0
18	2.4	2	1.8	35	Given the case of an *-year-old male presenting with acute stroke symptoms and a subsequent improvement following imaging, the therapeutic approach should be both evidence-based and individualized, considering the patient's age, comorbid conditions, and clinical presentation. The NIH Stroke Scale (NIHSS) score decreased from 8 to 2, which indicates a significant improvement of symptoms. The decis…	2	1	1	40	This *-year-old male with a history of significant comorbidities including diabetes mellitus, hypertension, and established atherosclerotic changes including critical stenosis of the left internal carotid artery (ICA), presented with symptoms suggestive of an acute ischemic stroke. The NIH Stroke Scale (NIHSS) score initially was 8, indicating a moderate stroke, but improved to 2 following imagin…	3	2	2	40	The clinical presentation and imaging findings suggest that the patient has suffered an ischemic stroke due to critical stenosis of the left internal carotid artery (ICA). The absence of a hypodensity on brain CT, past lacunar strokes, and the presence of significant atherosclerotic changes is consistent with the patient's history of vascular disease. The patient's initial NIHSS score of 8 decrea…	2	1	2	40	Given the clinical presentation and imaging findings, this *-year-old male is likely suffering from an acute ischemic stroke. The decision to intervene with reperfusion strategies such as thrombolytic therapy (tPA) or endovascular thrombectomy (EVT) depends on the timing, the severity of neurological deficit, and imaging findings. Regarding thrombolytic therapy, tPA is typically administered with…	2	2	2	30	Reasoning: This *-year-old male presents with a clinical scenario suggestive of an acute ischemic stroke, evidenced by his NIHSS score of 8 that includes disorientation, partial comprehension, mild facial palsy, mild hemiparesis, and severe aphasia. His medical history is significant for multiple risk factors, including diabetes mellitus, hypertension, and a history of cardiovascular and cerebrov…	3	4	2	25	no treatment	No treatment	0
19	6.4	2.8	7	30	As a neurologist, the clinical presentation and imaging are consistent with an acute ischemic stroke involving the right middle cerebral artery (MCA) territory. Given the patient's previous medical history, especially atrial fibrillation (AF), the patient is likely to have an embolic stroke etiology. The NIHSS score of 6 falls within the mild to moderate range, and the patient has an evident neur…	7	2	7	30	When approaching a patient with suspected acute ischemic stroke in the emergency setting, a systematic approach that includes a detailed clinical examination, rapid imaging, and assessment of eligibility for acute reperfusion therapies should be implemented. For this specific patient, we have a *-year-old female with a history of atrial fibrillation, prior stroke, and other comorbidities presenti…	6	2	7	25	First, we establish that the patient has had an acute ischemic stroke given the clinical presentation of sudden onset left-sided weakness and facial palsy, with computed tomography (CT) findings confirming a hyperdense right M1, suggestive of a thrombus, and a CT perfusion scan showing decreased perfusion in the right middle cerebral artery (MCA) territory. The patient's National Institutes of He…	6	2	7	30	Full Reasoning: The clinical presentation and findings are suggestive of an acute ischemic stroke involving the right MCA territory, with a corresponding National Institutes of Health Stroke Scale (NIHSS) score of 6, which indicates a mild to moderate stroke. Given that her symptoms were noticed on awakening and she has a history of atrial fibrillation, there's a high risk of cardioembolic stroke…	6	3	7	35	This patient presents with an acute neurological deficit consistent with a stroke. Given her previous history of atrial fibrillation, diabetes, and dyslipidemia, there is a good pre-test probability that this represents an ischemic stroke. The National Institutes of Health Stroke Scale (NIHSS) score of 6, indicating a moderate level of severity, corroborates this clinical impression, with symptom…	7	5	7	30	EVT	EVT	0
20	7	6.8	7	23.75	Reasoning: This *-year-old female patient presents with acute ischemic stroke symptoms. Based on the clinical information given, including a National Institutes of Health Stroke Scale (NIHSS) score of 12, this classifies her as having a moderate to severe stroke. The non-contrast brain CT (NCCT) shows a mild hypodensity of the right insula (Ribbon sign), indicating an early ischemic change withou…	7	7	7	30	The patient is a *-year-old female presenting with acute ischemic stroke symptoms, including sudden left side weakness, speech difficulty, and left hemiparesis. Her NIHSS score is 12, indicating moderate stroke severity. Imaging studies reveal mild hypodensity of the right insula (Ribbon sign) on the non-contrast CT (NCCT) consistent with early signs of ischemic stroke but no hemorrhage, and CT a…	7	7	7	30	This *-year-old female patient with a history of hypertension and cardiomyopathy presents with sudden onset left-sided weakness, speech difficulty, and a National Institutes of Health Stroke Scale (NIHSS) score of 12, which suggests a moderate to severe stroke. Her brain CT shows signs consistent with an acute ischemic stroke on the right side, specifically the ribbon sign in the insula, indicati…	7	7	7	20	First, let's go over the clinical presentation and imaging to inform our decision-making process: Given the patient's sudden onset of left-sided weakness, speech difficulty, and left hemiparesis, along with the high NIHSS score of 12, this is indicative of an acute ischemic stroke. Based on the CT findings, which show the 'ribbon sign' and mild hypodensity of the right insula, plus the CT angiogr…	7	7	7	15	Full reasoning: This patient is experiencing an acute ischemic stroke, as evidenced by sudden onset of weakness on one side of her body, speech difficulty, and left hemiparesis, in addition to her NIH Stroke Scale (NIHSS) score of 12 which indicates a moderate level of stroke severity. The brain CT shows a mild hypodensity in the right insula with a "ribbon sign," and the CT angiography (CTA) has…	7	6	7	NA	EVT	EVT	0
21	3.6	1.2	4.6	75	This patient presents with a clinical picture consistent with a large vessel occlusion stroke, specifically, a basilar artery occlusion as evidenced by imaging (hyperdensity at the tip of the basilar artery and corresponding hypodensities on CT and CT perfusion), and clinical symptoms suggesting brainstem involvement. The neurological examination findings are concerning for a high NIH Stroke Scal…	6	2	6	70	The patient is a *-year-old female with a significant medical history that includes Alzheimer's disease, atrial fibrillation (AF), hypertension, hyperthyroidism, congestive heart failure (CHF), and hyperlipidemia, presenting with acute neurological deficits suggestive of a stroke. Her NIH Stroke Scale (NIHSS) score is 24, which indicates severe impairment. Based on the provided information, she a…	5	1	6	70	Full reasoning: This patient with an NIHSS score of 24, which is indicative of a severe stroke, has CT and CTA findings suggesting a large vessel occlusion, specifically at the tip of the basilar artery, as well as ischemic changes in the pons, midbrain, right cerebellum, and right occipital lobe. In this case, considering the patient‚Äôs age (91 years old), comorbidities (Alzheimer's, AF, hypert…	2	1	4	75	Given the clinical presentation and imaging results, this patient appears to have suffered a basilar artery occlusion, which is confirmed by the hyperdensity of the tip of the basilar artery in the CT, decreased enhancement in CT angiography (CTA), and corresponding ischemic changes in the posterior circulation territories on perfusion imaging. The National Institutes of Health Stroke Scale (NIHS…	2	1	3	90	The patient is a *-year-old female with a complex medical history including Alzheimer's disease, atrial fibrillation, hypertension, hyperthyroidism, congestive heart failure, and hyperlipidemia being treated with Eliquis (an anticoagulant). Clinical presentation and neurologic examination suggest an acute brainstem and cerebellar stroke, confirmed by CT and CTA findings of a hyperdense basilar ar…	3	1	4	70	EVT	No treatment	1
22	4	4	1.2	23.3333	The patient, a *-year-old male, presents with a National Institutes of Health Stroke Scale (NIHSS) score of 6, indicating a moderate stroke. His symptoms include dizziness, walking difficulty, word retrieval problems, changes in talking pattern (suggestive of aphasia), severe frontal headache, chest pain, and worsening limb weakness, in addition to hemianopia and dysphasia noted on the neurologic…	2	2	1	X	This is a clinical case of a *-year-old male with sudden onset neurological deficits suggestive of an acute ischemic stroke, given the presence of hemianopsia, hemiparesis, and aphasia. The time from the symptom onset to the non-contrast CT (NCCT) is approximately 2.4 hours, which falls within the window for potential acute stroke interventions such as thrombolytic therapy and endovascular thromb…	6	6	2	20	To address the case of this *-year-old male presenting with symptoms suggestive of an acute stroke, a systematic approach is warranted. Since the patient presents with a National Institutes of Health Stroke Scale (NIHSS) score of 6, findings of hemianopsia and mild to moderate aphasia indicate that he has a moderate stroke. The ASPECT score is 10, which means there is no significant early infarct…	5	5	1	X	Given the information presented, the patient is a *-year-old male with a past medical history significant for arthritis, status post subclavian artery aneurysm repair surgery, and spinal stenosis, currently presenting with neurological deficits including dizziness, difficulty walking, word retrieval issues, sudden changes in talking pattern, along with severe frontal headache, and chest pain. His…	1	1	1	20	Reasoning: With an NIHSS score of 6, the patient presents with a moderate stroke. The history of sudden onset of headache, chest pain, dizziness, walking difficulty, word retrieval problems, and changes in speech pattern, combined with neurological findings of hemianopsia and dysphasia, suggest an acute neurological event likely a stroke. The timeline is critical in the management of stroke. The …	6	6	1	30	TPA	TPA	0
23	2.4	1	3.2	48	Given the clinical presentation and the patient's history, the approach for potential acute intervention needs to be cautious, taking into account the risks and benefits. The patient has a history of prior cerebrovascular attack (CVA), intracerebral hemorrhage (ICH), and is currently on an anticoagulant (Xarelto) for paroxysmal atrial fibrillation (PAF), which complicates the consideration for th…	2	1	2	40	Full Reasoning: Regarding the case of the *-year-old male patient presenting with acute neurological deficits following a tonic-clonic seizure: 1. Evaluation of Interventional Options: - Given the NIHSS score of 19, indicating a severe stroke, and the evidence of vascular pathology from the imaging (right vertebral artery stenosis, left PCA stenosis, but with no evidence of new large infarct or h…	3	1	4	40	Based on the patient's clinical presentation and the data provided, we are dealing with a complex case of probable acute ischemic stroke in an elderly patient with a history of atrial fibrillation (on anticoagulation with Xarelto), previous cerebrovascular accidents (CVA and ICH), and epilepsy. The National Institutes of Health Stroke Scale (NIHSS) score is 19, indicating a severe stroke. Before …	2	1	5	60	Given the clinical presentation and investigation results, the management of this patient will be complex. The patient has had a tonic-clonic seizure followed by right-sided hemiplegia. His past medical history includes atrial fibrillation (AF), for which he is on Xarelto (an anticoagulant), and epilepsy treated with Depakote (valproic acid). The NIH Stroke Scale (NIHSS) score of 19 indicates a s…	2	1	1	40	This patient presents with a complex clinical picture that includes a history of epilepsy, paroxysmal atrial fibrillation (PAF), stroke without clear residual effects, and intracerebral hemorrhage (ICH) in the left thalamus. His presentation with sudden loss of consciousness, a tonic-clonic seizure, and subsequent right hemiplegia suggests an acute neurological event, potentially another stroke. …	3	1	4	60	no treatment	No treatment	0
24	5.1	5.3	1.4	21.6667	Based on the clinical case provided, the patient is a *-year-old male who has shown acute neurological symptoms consistent with a cerebrovascular accident (stroke), namely right-sided hemiparesis, ataxia, dysarthria, and hypoesthesia. He has a significant past medical history including hypertension, diabetes mellitus, ischemic heart disease status post-coronary artery bypass grafting, prostate ma…	2.5	2.5	1	NA	Reasoning: The clinical presentation and investigations suggest that the patient has suffered an acute ischemic stroke. This is evident from the sudden onset of neurological deficits, such as weakness of the right side of the body, dysarthria, right-side hypoesthesia, ataxia, and positive Babinski sign on the right, without evidence of intracranial hemorrhage on the brain CT. The NIH Stroke Scale…	6	6	2	20	As a board-certified neurologist in the emergency room, my approach to a *-year-old male with the clinical presentation detailed would be based on the AHA/ASA guidelines for acute stroke management. Here is the step-by-step reasoning: 1. The patient has a history of hypertension, diabetes mellitus, ischemic heart disease status/post coronary artery bypass grafting (CABG), prostate malignancy, and…	6	7	1	Estimation	Given the clinical case of a *-year-old male with an NIHSS of 6, indicating a mild stroke, and a history of hypertension, diabetes mellitus, IHD post-CABG, prostate malignancy, and hip replacement, we need to carefully evaluate the appropriate intervention. The Brain CT results show no evidence of edema or bleeding, and cerebrovascular imaging (CT perfusion, CTA) does not show a focal perfusion d…	6	6	1	20	Given the patient's clinical presentation and imaging results, it seems the patient is experiencing an ischemic stroke, as supported by acute onset of right-sided weakness, dysarthria, and ataxia. The NIH Stroke Scale score of 6 indicates a moderate neurological deficit. Based on the patient's clinical presentation and test results: - Brain CT shows no evidence of edema or bleeding, which is reas…	5	5	2	25	TPA	TPA	0
25	7	7	7	22.5	As a neurologist in the emergency room, my primary goal is to optimize neurological outcomes and decrease the risk of mortality in patients presenting with acute ischemic stroke symptoms, guided by current clinical practice guidelines. The patient is a *-year-old female presenting with speech difficulty and mild weakness of the right arm and leg, consistent with symptoms of ischemic stroke. She h…	7	7	7	X	As a board-certified neurologist presented with this case, I would approach it with the following steps, based on current clinical guidelines for acute ischemic stroke (AIS): 1. Initial Assessment: The patient presents with an NIHSS score of 6 indicating a moderate level of stroke severity. The score reflects mild hemiparesis, mild hypoesthesia, severe aphasia, and mild dysarthria, without facial…	7	7	7	20	Clinical Presentation: (NIHSS: 6; Stroke: Yes; Time of symptoms to NCCT: 1.11666666666667 hours; Brain CT: No edema or bleeding; ASPECT score: 10; CT perfusion: Significant penumbra; CTA: Occlusion of left carotid artery and M1 segment, significant stenosis in the right carotid artery) This patient has presented with clinical and radiological signs of acute ischemic stroke due to a large vessel o…	7	7	7	20	Full reasoning: I will approach this case using established guidelines for the management of ischemic stroke. First and foremost, it is important to ensure the patient's vitals are stable, and to maintain airway, breathing, and circulation (the ABCs). The patient presents with an NIHSS score of 6, indicating a moderate severity stroke, with symptoms including mild hemiparesis, mild hypoesthesia, …	7	7	7	30	In the presented clinical case, a *-year-old female presents with acute neurological symptoms consistent with a stroke, specifically difficulty with speech and mild right-sided weakness (hemiparesis). The rapid time to CT scan and CT perfusion results suggest that the patient is likely within the therapeutic window for acute stroke intervention. The National Institutes of Health Stroke Scale (NIH…	7	7	7	20	EVT	TPA+EVT	0
26	3.8	4	1.4	27.5	Given the clinical presentation and imaging results, the patient appears to have had an acute ischemic stroke, evidenced by new-onset neurological symptoms, including dysarthria, left facial palsy, and left-sided weakness. The patient's NIH Stroke Scale (NIHSS) score is 6, which indicates a moderate level of neurological impairment. The CT brain results show no evidence of edema or bleeding, with…	4	5	1	30	As a board-certified neurologist attending an *-year-old female patient in the emergency room with a clinical presentation suggestive of an acute stroke and a past medical history of hypertension, dyslipidemia, and a previous cerebrovascular accident (CVA) with no known residual effects, a methodical and evidence-based approach is required. The National Institutes of Health Stroke Scale (NIHSS) s…	1	1	1	25	In approaching this case, a guided assessment must be based upon current clinical guidelines, patient history, neurological findings, and diagnostic imaging results. The patient, an *-year-old female with a significant past medical history, presents with new-onset neurological symptoms suggestive of an acute stroke: facial palsy, walking difficulty, and diplopia. The NIHSS score of 6 indicates a …	6	6	3	30	As a board-certified neurologist in the emergency room, I would approach this case based on the current guidelines for acute stroke treatment. The patient presents with symptoms indicative of an acute cerebrovascular event, as suggested by new-onset facial palsy, walking difficulty, and diplopia. The NIHSS score of 6 reflects a moderate neurological impairment. It is crucial to evaluate the timin…	2	2	1	25	Our approach will focus on the guidelines provided by major neurology associations considering acute stroke management and the data presented in the clinical case. Given our patient is an *-year-old female who presented with a new-onset facial palsy, walking difficulty, and diplopia, with a medical history of hypertension, dyslipidemia, and prior CVA (stroke) under Plavix (an antiplatelet agent),…	6	6	1	XYZ	TPA	TPA	0
27	7	7	7	25	As a board-certified neurologist assessing this patient, the clinical presentation is consistent with an ischemic stroke, given the acute onset of hemiparesis, facial palsy, dysarthria, and National Institutes of Health Stroke Scale (NIHSS) score of 13, which indicates a moderate to severe stroke. The hyperdense MCA sign on non-contrast CT (NCCT), the decreased perfusion in the M1 territory on CT…	7	7	7	25	Upon analyzing this clinical case, we are dealing with a *-year-old female with acute neurological deficits consistent with an ischemic stroke. The clinical presentation, NIHSS score of 13 indicating a significant deficit, brain CT indicating a hyperdense MCA sign, and CT perfusion showing decreased perfusion in the M1 territory all support this diagnosis. Furthermore, the CT angiogram shows a di…	7	7	7	25	Based on the clinical presentation and the imaging findings provided, this patient appears to have an acute ischemic stroke, characterized by a hyperdense MCA sign on CT, indicating a clot in the middle cerebral artery (MCA), and a corresponding area of decreased perfusion in the M1 territory seen on CT perfusion. The patient's NIH Stroke Scale (NIHSS) score is 13, indicating moderate to severe s…	7	7	7	30	Full reasoning: Given the clinical presentation and imaging results of this *-year-old female, it appears that she has suffered an acute ischemic stroke with a hyperdense MCA sign on the CT, indicating a thrombotic occlusion, confirmed by CTA showing a distal M1 occlusion. The patient's NIHSS score of 13 indicates a moderate to severe neurological deficit. The timing of symptom onset is crucial w…	7	7	7	20	This patient's clinical presentation is consistent with an acute ischemic stroke, evidenced by her acute onset facial palsy, dysarthria, and right-sided weakness. The hyperdense MCA sign on brain CT, along with decreased perfusion of the M1 territory on CT perfusion imaging and distal occlusion of M1 with poor collateral enhancement on CTA, further supports this diagnosis. Her NIHSS score of 13 s…	7	7	7	X	TPA+EVT	TPA+EVT	0
28	7	6.4	7	27	The patient presents with acute neurological deficits suggestive of a stroke, with an NIH Stroke Scale (NIHSS) score of 15, indicating a moderate to severe stroke. The clinical findings of gaze deviation, dysarthria, and left hemiplegia, along with the medical history, highlight the need for urgent intervention. Based on the provided information, she has a history of diabetes mellitus, hyperlipid…	7	7	7	30	As a neurologist in the emergency room, this patient presents with signs and symptoms consistent with an acute ischemic stroke. Given the clinical presentation and imaging findings, a quick and thorough assessment is critical to determine the most appropriate intervention. Based on the information provided, there are several key points that will guide decision-making: 1. The patient's NIHSS score…	7	5	7	20	The patient is presenting with acute symptoms consistent with ischemic stroke: right-sided hemiplegia, gaze deviation, dysarthria, and an NIHSS score of 15. The brain CT and CT perfusion results suggest a large vessel occlusion in the right MCA territory with penumbra indicative of salvageable brain tissue. Furthermore, the CTA confirms the presence of a cutoff in the right M2 segment, solidifyin…	7	7	7	20	As a board-certified neurologist attending this patient in the emergency room, the clinical presentation and diagnostic findings are suggestive of an acute ischemic stroke due to occlusion of the right middle cerebral artery (MCA). The patient's NIHSS score of 15 indicates a severe stroke. The patient is within the window of time for acute interventions to possibly improve outcomes (symptom onset…	7	6	7	40	Given the clinical presentation and imaging findings for the *-year-old female patient, we're dealing with an acute ischemic stroke, likely secondary to large vessel occlusion, as evidenced by the cutoff of the right M2 and the presence of penumbra of 70% on CT perfusion. Current guidelines recommend intervention both with intravenous thrombolysis (tPA) and endovascular thrombectomy (EVT) in elig…	7	7	7	25	EVT	TPA+EVT	0
29	7	7	1.2	31.25	Given the clinical presentation, this patient is experiencing an acute ischemic stroke, as suggested by symptoms of right hemiparesis, central facial nerve palsy, dysarthria, and altered sensorium without evidence of hemorrhage on brain CT. Steps for acute stroke management include: 1. Rapid Evaluation: Thorough history-taking and physical/neurological examination to establish the severity of str…	7	7	1	25	The best neurological approach for a patient presenting with acute ischemic stroke, as this *-year-old female with right hemiparesis, facial nerve palsy, and dysarthria accompanied by a relevant neuroimaging finding (increased TMAX and TTD with matched decreased CBF and CBV in the left basal ganglia on CT perfusion), is to rapidly assess candidacy for acute reperfusion therapy, either intravenous…	7	7	2	40	As a neurologist in the emergency room, my approach to this patient presenting with acute ischemic stroke symptoms would follow the most recent guidelines and evidence-based practices. Based on the clinical presentation and examination, the patient has a National Institutes of Health Stroke Scale (NIHSS) of 14, which indicates a moderate to severe stroke. The CT and CTA imaging suggests there is …	7	7	1	40	As a board-certified neurologist in the emergency room, the primary goal is to diagnose and treat the patient accurately and urgently to improve the neurological outcome and reduce mortality. This patient presents with symptoms consistent with an acute ischemic stroke (AIS): sudden onset of right hemiparesis, central facial nerve palsy, severe dysarthria, and sensory changes, in a patient with at…	7	7	1	20	As a neurologist in the emergency room, it is imperative to quickly assess and manage the presented case based on current guidelines and the patient's clinical presentation to reduce the risk of mortality and optimize neurological outcomes. Given the clinical case of a *-year-old female with a past medical history of diabetes mellitus and atrial fibrillation (AF) not on anticoagulation, presentin…	7	7	1	X	TPA	TPA	0
30	4.5	5.5	1.2	16.25	As a neurologist presented with this case, my primary assessment is that the patient is likely experiencing an acute ischemic stroke, as evidenced by the sudden onset of language disturbance, right-sided weakness, and hypoesthesia without evidence of hemorrhage on brain CT. The patient's background of atrial fibrillation and hypertension further supports this diagnosis, as these are risk factors …	2	2	1	15	Given the clinical presentation and findings, the patient is experiencing an acute ischemic stroke, as indicated by the sudden onset of speech difficulty, right leg weakness, dysarthria, and hemiparesis with a National Institutes of Health Stroke Scale (NIHSS) score of 6. The patient's CT results do not show edema or bleeding, and the CT angiography (CTA) demonstrates atherosclerotic plaques with…	6	6	2	15	As a board-certified neurologist in the emergency room, my approach to this patient presenting with acute stroke symptoms begins with a rapid assessment according to the American Heart Association/American Stroke Association (AHA/ASA) guidelines. Given the case, the patient is a *-year-old male with a history of atrial fibrillation on Eliquis (apixaban), presenting with sudden onset of right hemi…	5	7	1	20	As a board-certified neurologist faced with this clinical case, my approach would be based on the current stroke guidelines, which emphasize timely assessment and intervention to minimize neurological damage and improve outcomes. The patient is a *-year-old male with a medical history of atrial fibrillation (AF) and hypertension, on anticoagulation with Eliquis (apixaban), presenting with acute o…	5	7	1	X	Given the clinical presentation and data provided, we have a *-year-old male with acute onset of neurological deficits suggestive of a stroke, namely right-sided hemiparesis, mild hypoesthesia, and mild dysarthria, with an NIHSS score of 6, indicating a moderate stroke. The patient is on anticoagulation therapy with Eliquis due to atrial fibrillation (AF), which is a significant consideration for…	?	?	1	15	no treatment	No treatment	0
31	6.8	6.8	2.6	30	As a neurologist in the ER with a patient presenting with clinical signs suggestive of an acute ischemic stroke (AIS), it's crucial to follow standard protocols that are designed to rapidly assess and treat patients to reduce the risk of long-term disability and mortality. For this patient, the approach would include: 1. Confirmation of Stroke and Time of Onset: The patient‚Äôs clinical presentat…	7	7	4	X	As a neurologist in the emergency room, the management of a patient with an acute ischemic stroke (AIS) should be prompt and follows established guidelines like those from the American Heart Association (AHA) and American Stroke Association (ASA). Given the clinical presentation of the *-year-old female with a sudden onset of left hemiparesis, right gaze deviation, dysarthria, hypoesthesia, and l…	6	6	3	30	As a neurologist managing an acute stroke patient in the emergency room, the primary goal is to rapidly assess the patient for eligibility for acute reperfusion therapies, stabilize vital functions, prevent complications, and provide supportive care. The patient's history, clinical presentation, and imaging findings guide the management decisions. This *-year-old female with a history of diabetes…	7	7	4	30	The patient is a *-year-old female who presented with acute left hemiparesis, right gaze deviation, dysarthria, hypoesthesia, and left neglect. The NIH Stroke Scale (NIHSS) score of 12 indicates a moderate to severe stroke. Initial CT findings do not show evidence of hemorrhage, which is crucial as it excludes hemorrhagic stroke and makes the patient a potential candidate for thrombolytic therapy…	7	7	1	X	The clinical presentation and reported NIH Stroke Scale (NIHSS) score of 12 in this *-year-old female patient suggest a moderate to severe ischemic stroke. The timeline of symptom onset to presentation is critical in decision-making for acute ischemic stroke management. Given the timeline (symptoms to non-contrast CT or NCCT of 1.31666666666667 hours which is about 79 minutes), the patient is wit…	7	7	1	Estimated Percentage	TPA	TPA+EVT	0
32	5.8	2	6.6	35	In managing acute ischemic stroke, the primary goal is to restore blood flow to the affected area of the brain as quickly as possible. The approach must be tailored to the patient's clinical condition, comorbidities, time since symptom onset, and radiologic findings. Given this patient's presentation and history, several factors stand out for consideration: 1. The patient has a high NIHSS score o…	6	2	6	30	As a neurologist in the emergency room, the clinical presentation of this patient, with sudden-onset unorganized speech and a fall, right hemiparesis, and aphasia, suggests an acute ischemic stroke. The NIHSS score of 14 indicates a severe stroke. A hyperdensity of the left MCA observed on CT may represent thrombus, and the presence of a little penumbra on perfusion imaging (described as a ghost …	6	2	7	40	Reasoning: This patient presents with acute neurological deficits consistent with a stroke, indicated by sudden unorganized speech, right hemiparesis, and aphasia. The National Institutes of Health Stroke Scale (NIHSS) score of 14 demonstrates a severe impairment that correlates with a significant acute stroke. The decision to administer thrombolytic therapy such as tissue plasminogen activator (…	5	3	6	40	Given the clinical presentation of sudden unorganized speech, right hemiparesis, and aphasia, along with the NIH Stroke Scale (NIHSS) score of 14, which indicates moderate to severe stroke, the patient is clearly presenting with an acute stroke, likely ischemic given the history of atrial fibrillation (AF) and hyperdensity on CT suggestive of left middle cerebral artery (MCA) involvement. Additio…	6	1	7	35	As a board-certified neurologist presented with this case in the emergency room, I'll first assess the patient's clinical presentation and medical history and correlate these findings with current guidelines. The patient is an *-year-old female with a significant medical history, including hypertension, hyperlipidemia, atrial fibrillation, pulmonary hypertension, glaucoma, hypothyroidism, and pas…	6	2	7	30	EVT	EVT	0
33	6.8	6.8	1	11	As a neurologist in the emergency room facing a *-year-old female patient with a sudden onset of neurological deficits and a past medical history of hypertension and diabetes mellitus, the primary concern is to rule out a cerebrovascular accident (CVA), commonly known as a stroke. Considering that the patient's National Institutes of Health Stroke Scale (NIHSS) score is 9, this indicates a modera…	7	7	1	10	Reasoning: The patient presents with acute neurological symptoms suggestive of stroke, including slurred speech, left-sided weakness, and sensory deficit. An urgent evaluation is essential to determine the appropriate intervention. The National Institutes of Health Stroke Scale (NIHSS) score of 9 indicates a moderate level of impairment. This scale is used to quantify the severity of stroke-relat…	7	7	1	15	Reasoning: With the case information provided, the patient is a *-year-old female with a history of hypertension, diabetes mellitus, presenting sudden onset of slurred speech, left-sided weakness, and sensory deficit, as well as dysarthria and left central facial nerve palsy. Her NIH Stroke Scale (NIHSS) score is 9, which indicates moderate stroke severity. The non-contrast brain CT (NCCT) has sh…	7	7	1	10	Given the clinical presentation of acute onset of slurred speech, left weakness and sensory deficit, the patient's NIHSS score of 9, which indicates moderate stroke severity, and no contraindications based on medication history, an acute ischemic stroke is suspected. In this case, the patient arrived at the hospital within a very short time from onset of symptoms (approximately 2.18 hours). The b…	7	7	1	10	The best neurological approach for this patient involves a prompt and systematic evaluation, following the acute stroke protocol guidelines. This patient has a clinical presentation suggestive of an ischemic stroke, evidenced by the sudden onset of left-sided weakness, sensory deficit, and speech difficulties. An NIHSS score of 9 indicates a moderate stroke. First, we must evaluate the time windo…	6	6	1	10	TPA	TPA	0
34	4.4	2.4	4	68	The patient is a *-year-old female who presented with acute onset left-sided weakness and severe aphasia with an NIHSS score of 17, which indicates a severe stroke. A brain CT has shown no evidence for edema or bleeding but has revealed occlusion of the right ICA. CT perfusion results show preserved penumbra, and the ASPECT score is 10, which suggests a good amount of salvageable brain tissue. **…	4	2	3	80	Given the patient's clinical presentation and imaging results, we are dealing with a case of acute ischemic stroke with a high NIHSS score of 17 indicating severe neurological deficit. The absence of hemorrhage on the non-contrasted CT scan and the presence of a large vessel occlusion (right ICA) on CTA, along with the presence of a significant penumbra as indicated by CT perfusion imaging, makes…	4	2	3	70	To approach this case, we have to consider the patient's age, medical history, and clinical presentation in accordance with current guidelines. 1. The patient has an NIH Stroke Scale (NIHSS) score of 17, which indicates moderate to severe neurological deficit due to stroke. This score has a clear association with functional outcomes and mortality. 2. The brain CT and CT perfusion results show sig…	4	3	5	70	Given the clinical case presentation, this is a *-year-old female with an acute ischemic stroke indicated by the sudden onset of left body weakness, high NIHSS score of 17, and imaging confirming occlusion of the right ICA without significant edema or hemorrhage. Her advanced age, comorbid conditions (diabetes mellitus and hypertension), and CT perfusion results showing a preserved penumbra all f…	5	2	4	60	Given the clinical presentation of a *-year-old female with a significant medical history including diabetes mellitus and hypertension, and a current NIHSS score of 17 indicating a severe stroke, the decision for intervention requires careful consideration of the potential benefits and risks. The patient's advanced age, comorbidities, and functional status prior to the stroke are important factor…	5	3	5	60	EVT	EVT	0
35	7	7	7	21	This patient presents with acute symptoms consistent with a right middle cerebral artery (MCA) stroke, supported by the clinical findings on the neurological examination and imaging studies. The patient has an NIH Stroke Scale (NIHSS) score of 9, which constitutes a moderate level of stroke severity. With no contraindications such as bleeding on the brain CT, an ASPECTS score of 9 (indicating lim…	7	7	7	30	**Full Reasoning:** The patient in this clinical case is presenting with symptoms consistent with an acute ischemic stroke affecting the right middle cerebral artery (MCA) territory, as evidenced by left-sided hemiparesis, dysarthria, left hemianopsia, and facial nerve palsy. The National Institutes of Health Stroke Scale (NIHSS) score of 9 suggests a moderate level of impairment. The patient's b…	7	7	7	20	Based on the clinical presentation of this *-year-old male with an NIHSS score of 9, indicative of a moderate stroke, and considering the CT and CTA findings, we can conclude that the patient is experiencing an ischemic stroke due to a suspected occlusion of the right internal carotid artery (ICA). The mild hypodensity of the right insula on brain CT, the focal perfusion decrease on CT perfusion,…	7	7	7	15	Initial Assessment and Management: The patient is a *-year-old male with sudden onset of neurological symptoms, including headache, speech difficulties, left-sided paresthesia, hemianopsia, facial palsy, and left-sided hemiparesis. The NIHSS score of 9 suggests a moderate stroke. Despite being previously healthy, the presentation is highly suggestive of acute ischemic stroke. His CT scan indicate…	7	7	7	20	The patient presented with acute neurological deficits consistent with a cerebral vascular event, and the clinical findings suggest a right middle cerebral artery (MCA) ischemic stroke, as evidenced by symptoms such as headache, speech disturbance, left-sided paresthesia, left hemianopsia, and left-sided weakness. These findings, combined with the NIHSS of 9, indicate a moderate stroke severity. …	7	7	7	20	TPA+EVT	EVT	0
36	6.8	7	1.2	10.75	Full Reasoning: The patient is a *-year-old male with sudden-onset left-sided hemiparesis and speech difficulty associated with a headache, indicating a possible cerebrovascular accident, also known as a stroke. The patient's NIH Stroke Scale (NIHSS) score is 10, which corresponds to a moderate stroke severity. Importantly, the time of symptom onset to presentation (Time of symptoms to NCCT: 1.78…	6	7	2	15	The clinical presentation and NIHSS score of 10 for this *-year-old male suggest that he is experiencing acute ischemic stroke symptoms. An NIHSS score of 10 indicates moderate severity. As per the current guidelines, the first step in the management of acute ischemic stroke is the rapid assessment and stabilization of airway, breathing, and circulation, followed closely by determination of eligi…	7	7	1	(mortality estimate)	The patient presents with symptoms suggestive of an acute ischemic stroke, given the acute onset of left-sided hemiparesis, motor dysphasia, severe headache, and a high NIH Stroke Scale (NIHSS) score of 10. As a neurologist, the primary goal is rapid assessment and intervention to preserve neurologic function and reduce the risk of mortality. First, it is imperative to ensure that the initial res…	7	7	1	15	As a neurologist assessing this patient, there are several things to consider: - The patient is presenting with acute neurological deficits indicative of stroke (left-sided hemiparesis, motor dysphasia, and partial facial palsy) with an NIHSS score of 10, which suggests a moderate severity of stroke. - The patient has a witnessed onset of symptoms with a known time of onset, which is crucial in m…	7	7	1	8	Given the information, the patient is a *-year-old male with an acute onset of left-sided hemiparesis and motor dysphasia in the context of a general sense of malaise and chest pain. The NIH Stroke Scale (NIHSS) score is 10, which indicates a moderate severity stroke. Importantly, the patient's symptoms began only 1.78333333333333 hours prior to the non-contrast CT (NCCT), which showed no evidenc…	7	7	1	5	TPA	TPA	0
37	6.8	6.8	1.2	31	As a neurologist evaluating this patient with a clinical stroke (as indicated by an NIHSS of 11), my approach involves the following: 1. Clinical Evaluation: - The patient‚Äôs age and presence of malignancy must be considered when weighing treatment risks. - The falls due to leg weakness and dizziness, coupled with head trauma, necessitate careful assessment. - The NIHSS score suggests moderate s…	7	7	1	30	Based on the provided clinical case summary, the patient is a *-year-old female with lymphoma who experienced a fall due to leg weakness and dizziness, head trauma without loss of consciousness or vomiting, unisocoric pupils, left facial nerve palsy, left-sided plegia, positive Babinski on the left, and dysphagia. The NIH Stroke Scale (NIHSS) score is 11, indicating a moderate level of neurologic…	7	7	1	25	Based on the clinical case presented, the decision-making process should follow the guidelines for acute stroke intervention, considering the information provided. 1. **Clinical Presentation and Stroke Assessment**: The patient is a *-year-old female with a history of lymphoma. She presents with sudden-onset left-sided facial nerve palsy, left-sided hemiplegia, positive Babinski on the left, and …	7	7	1	40	In approaching this clinical case of a *-year-old female with a clinical presentation suggestive of an acute ischemic stroke alongside a history of lymphoma, the best neurological approach must consider both the urgency of treating the stroke and the patient's overall medical condition. Clinical Presentation and Neurological Examination: The patient presents with left facial nerve palsy, left-sid…	7	7	2	30	Given the clinical presentation and imaging findings for this *-year-old female patient with a history of lymphoma, the neurological approach would involve the following considerations: 1. The National Institutes of Health Stroke Scale (NIHSS) score of 11 indicates a moderate stroke, providing helpful information regarding the severity of the stroke. 2. The time from symptom onset to non-contrast…	6	6	1	30	TPA	No treatment	0
38	7	6.6	7	54	The patient presents with a clinical picture and radiological findings indicative of a significant ischemic stroke. The acute neurological deficits, evidenced by an NIHSS score of 26, include global aphasia, right central facial nerve palsy, and quadriplegia. On the brain CT, there is evidence of a mild hyperdensity of the left MCA and minimal hypodensity of the left caudate and lentiform nucleus…	7	6	7	80	The patient is a *-year-old male with Duchenne muscular dystrophy who presents with acute neurological changes including global aphasia, right central facial palsy, and existing quadriplegia. The patient has a high NIHSS score of 26, indicating severe neurological impairment. He has had a stroke (yes=1), with symptom onset to non-contrast CT (NCCT) time of approximately 3.3 hours, and the CT demo…	7	7	7	40	As a board-certified neurologist in the emergency room dealing with a case of a 31 years old male with Duchenne muscular dystrophy who presents with acute ischemic stroke symptoms, my approach would be to assess the patient's eligibility for acute stroke interventions such as thrombolytic therapy (tissue plasminogen activator; tPA) or endovascular thrombectomy (EVT). Considering the provided info…	7	7	7	60	As a neurologist attending to this patient in the emergency room, my approach to this case would begin with a rapid evaluation and interpretation of the clinical and imaging findings in the context of current stroke management guidelines. Based on the provided clinical scenario, the patient is a *-year-old male with Duchenne muscular dystrophy, a history of ventilation dependence due to tracheost…	7	7	7	40	Given the clinical presentation and imaging results, the patient appears to have an acute ischemic stroke with an NIHSS of 26, which indicates a severe stroke. He has facial weakness (right central facial nerve palsy), global aphasia, and quadriplegia on a background of Duchenne muscular dystrophy (DMD). The brain CT shows evidence of ischemia and the CT perfusion indicates a significant penumbra…	7	6	7	50	TPA+EVT	TPA+EVT	0
39	6	6.4	2.4	18	The patient presents with acute ischemic stroke (AIS), as indicated by sudden right-sided weakness, difficulty walking and speaking, which hints at a probable left hemisphere stroke. The patient's medical history of hyperlipidemia and hypertension are risk factors for stroke. Notably, there was a mention of a similar transient episode 2 weeks prior that could have been a transient ischemic attack…	7	7	5	15	Given the patient's clinical presentation and assessment, the best neurological approach should follow the current stroke guidelines, which emphasize rapid assessment and intervention to restore cerebral blood flow and minimize brain injury. 1. Intervention: The patient presents with acute ischemic stroke symptoms given the sudden onset of right-sided weakness, difficulty walking, and mild dysart…	6	6	3	20	Reasoning: The patient is a *-year-old female with a history of hyperlipidemia, presenting with acute right-sided weakness, difficulty with walking and speech, mild dysarthria, right mild central facial nerve palsy, and right hemiparesis with an NIHSS score of 5. A high NIHSS score is associated with a greater likelihood of an ischemic stroke and typically would increase the urgency for intervent…	6	7	1	15	Reasoning: We have a case of a *-year-old female presenting with symptoms consistent with an ischemic stroke: right-sided weakness, difficulty walking, and mild dysarthria. This is supported by her history of a similar transient event, her current NIHSS of 5, and imaging results showing significant stenosis of the right ICA origin without evidence of hemorrhage or a large vessel occlusion on CTA …	5	6	1	20	In approaching this clinical case, the patient has presented with symptoms consistent with an acute ischemic stroke, as indicated by the right-sided weakness, difficulty with speech and walking, and the reported similar event 2 weeks prior. The NIHSS score of 5 fits with a moderate stroke. The patient does not have a fever, which lowers the suspicion of infectious etiologies. CT imaging shows no …	6	6	2	20	no treatment	No treatment	0
40	7	7	7	33.75	Given the provided clinical case, the patient is a *-year-old male presented with a clinical picture and diagnostic imaging suggestive of an acute ischemic stroke. The presentation is characterized by right-sided weakness and aphasia, with a National Institutes of Health Stroke Scale (NIHSS) score of 16, which indicates a moderate to severe stroke. Here's how we ascertain the best therapeutic app…	7	7	7	25	As a neurologist in the emergency room, the patient's clinical picture and imaging are suggestive of an acute ischemic stroke in the left middle cerebral artery (MCA) territory, which corresponds to the patient's right-sided weakness and aphasia. Here's the systematic approach based on the current guidelines: **1. Assessment:** Upon arrival, the priority is to assess the patient's airway, breathi…	7	7	7	40	Reasoning: The management of ischemic stroke in an emergency setting primarily focuses on the rapid identification and restoration of blood flow to the affected area of the brain. This is essential to minimize brain injury and maximize the potential for recovery. The patient in this case presents with signs and symptoms consistent with stroke, an NIHSS score of 16 indicating a severe neurological…	7	7	7	40	The patient is a *-year-old male with a significant medical history of ischemic heart disease (IHD), hypertension, and hyperlipidemia, presenting with acute neurological deficits suggestive of an ischemic stroke, given the right-sided weakness and language disturbances. He has a National Institutes of Health Stroke Scale (NIHSS) score of 16, which indicates a severe stroke. Given the clinical pre…	7	7	7	Estimation	Reasoning: The patient presents with a clinical syndrome suggestive of an acute ischemic stroke, given the sudden onset of symptoms, including right-sided weakness, disorientation, and other focal deficits with a corresponding NIHSS of 16, which indicates a severe stroke. The patient‚Äôs CT perfusion shows a region of ischemia with preserved CBV, suggesting salvageable brain tissue (penumbra), an…	7	7	7	30	TPA+EVT	EVT	0
41	7	7	7	32.5	The approach to this patient involves rapid assessment and management, adhering to the current American Heart Association (AHA) and American Stroke Association (ASA) guidelines for acute ischemic stroke treatment. Here is the step-by-step reasoning for considering interventions: 1. The patient presents with acute stroke symptoms, specifically sudden speech disturbance and right-sided weakness. Th…	7	7	7	X	The patient presents with symptoms consistent with an acute ischemic stroke, indicated by the clinical presentation of sudden onset speech disturbance, right-sided weakness, and a high NIH Stroke Scale (NIHSS) score of 18. Given the absence of a known medical history or regular treatment and the clinical and imaging findings, we must carefully consider the appropriate interventions while adhering…	7	7	7	40	Based on the case presentation, we have a *-year-old male with no significant medical history presenting with acute stroke symptoms, evidenced by speech disturbance, right-sided weakness, somnolence, right babinski, and signs highly suggestive of a left middle cerebral artery (MCA) stroke. His NIHSS score is 18, which indicates a severe stroke. The CT findings confirm a lack of intracranial hemor…	7	7	7	30	The patient is a *-year-old male who presented with an acute stroke, as indicated by sudden onset of speech disturbance and right-sided weakness after a fall at home. The neurological examination reveals a significant deficit, with a National Institutes of Health Stroke Scale (NIHSS) score of 18, which indicates a severe stroke. The non-contrast brain CT (NCCT) shows no evidence of intracerebral …	7	7	7	30	This is a case of an acute ischemic stroke with a high NIHSS score of 18, indicating a severe neurological impairment. The Brain CT and CT perfusion results indicate an acute large vessel occlusion in the left middle cerebral artery (MCA) with a relevant penumbra suggesting a potentially salvageable brain tissue. The patient is within the timeframe in which both intravenous thrombolytic therapy (…	7	7	7	30	EVT	TPA+EVT	0
42	7	6	7	38.75	As a board-certified neurologist, the approach to this patient, who is presenting with symptoms of an acute stroke, should follow current guidelines for acute stroke management. The neurological examination and imaging findings suggest that the patient is experiencing a large vessel occlusion stroke (left M2 cutoff) in the middle cerebral artery (MCA) territory, given a high NIH Stroke Scale (NIH…	7	4	7	X	As a neurologist in the emergency room, I'm presented with a *-year-old female with a past medical history that includes a cerebrovascular accident (CVA) with no residual deficits, diabetes, atrial fibrillation (AF), chronic kidney disease (CKD), hypertension, and osteoarthritis. She presents with acute neurological deficits consistent with a stroke‚Äîglobal aphasia, right-sided plegia, right-sid…	7	7	7	40	Given the patient's clinical presentation and investigation results, I will approach the decision-making process for appropriate intervention based on the current American Heart Association/American Stroke Association (AHA/ASA) guidelines for the early management of patients with acute ischemic stroke (AIS). Full Reasoning: 1. Intervention (Thrombolysis and/or EVT): The patient is a *-year-old fe…	7	7	7	35	Given the case presentation, the patient appears to have an acute ischemic stroke with a corresponding NIHSS (National Institutes of Health Stroke Scale) score of 17, which indicates a severe stroke. She has global aphasia, right-sided plegia, facial nerve palsy, and a positive Babinski sign on the right. The CT findings of a hyperdense focus on the left M2 and a corresponding perfusion defect in…	7	5	7	40	Full Reasoning: The patient has presented with a clinical picture consistent with an acute ischemic stroke given the sudden onset of global aphasia, right-sided plegia, right-sided facial nerve palsy, and positive right-sided Babinski sign. The National Institutes of Health Stroke Scale (NIHSS) score of 17 suggests a severe stroke. The patient has a number of risk factors including diabetes melli…	7	7	7	40	EVT	TPA+EVT	0
43	5.2	5.2	2	25	The case describes a *-year-old female presenting with acute cerebellar stroke symptoms, as evidenced by the CT perfusion results showing a cerebellar stroke and CTA results indicating no filling of the superior cerebellar artery (SCA). The patient has recognizable risk factors for stroke including hypertension, hyperlipidemia, diabetes mellitus, and a history of coronary angioplasty. She is on a…	7	7	2	25	Full Reasoning: This patient, a *-year-old female with a history of multiple cardiovascular and metabolic conditions, presents with acute neurological symptoms consistent with a cerebellar stroke, as indicated by the CT perfusion and CTA results showing no filling of the superior cerebellar artery (SCA). Her NIHSS score is 6, indicating a moderate degree of neurological impairment, mainly affecti…	6	6	1	30	In this case, we are dealing with a *-year-old female with a medical history significant for hypertension, hyperlipidemia, diabetes mellitus, status post coronary angioplasty, rheumatoid arthritis (RA), who is currently on Plavix (a platelet aggregation inhibitor), colchicine, and steroid injections. She presented with sudden onset of left-sided hemiparesis, right facial palsy, vomiting, confusio…	4	4	1	estimated mortality rate in percentage considering the patient's profile and clinical presentation	As a neurologist managing acute stroke, the initial goal is to assess the patient as a potential candidate for reperfusion therapy which includes thrombolysis with intravenous tissue plasminogen activator (tPA) or mechanical thrombectomy (EVT). The decision for intervention is guided by several factors: 1. Clinical presentation and severity of neurological deficit, as assessed by the NIH Stroke S…	6	6	5	25	As a board-certified neurologist attending this case in the emergency room, I would approach it with a protocol for acute ischemic stroke, considering her symptomatology of left-sided hemiparesis and right facial palsy along with dysarthria and confusion. The patient's NIHSS score of 6 indicates a moderate level of stroke severity. The lack of evidence of bleeding on the brain CT is reassuring, a…	3	3	1	20	TPA	No treatment	0
44	6.8	1.2	7	77	With a NIHSS score of 30 indicating a severe stroke, non-contrast brain CT showing hyperdensity of the basilar tip, occlusion of the right basilar artery, and perfusion imaging suggesting a large penumbral area, immediate intervention is vital for this patient. 1. **Any intervention (tPA or EVT)**: Given the occlusions present in large vessels such as the basilar artery and the right carotid arte…	7	1	7	90	Considering the given clinical case, the patient is a *-year-old female with significant medical history including hypertension, diabetes mellitus, obesity, hyperlipidemia, atrial fibrillation (AF), heart failure with preserved ejection fraction (HFpEF), prior stroke (cerebrovascular attack, CVA), and is currently on anticoagulation (Eliquis). A high NIH Stroke Scale score (NIHSS: 30) indicates s…	7	1	7	90	Approach to the case: The patient is a *-year-old female with a significant medical history and a recent history of resuscitation after a suspected stroke. Given her NIHSS score of 30, she is clearly in a critical condition with severe neurological impairment. Current guidelines for acute ischemic stroke recommend intervention with intravenous thrombolysis (IV tPA) if the patient presents within …	7	1	7	60	The patient is a *-year-old female with a significant medical history including hypertension, diabetes mellitus, obesity, hyperlipidemia, atrial fibrillation (AF), heart failure with preserved ejection fraction (HFpEF), prior cerebrovascular attack (CVA), and who was recently resuscitated following suspected choking and subsequent loss of consciousness. Current examination is limited due to sedat…	7	2	7	70	Given the clinical presentation and imaging findings, this patient appears to be suffering from a large vessel occlusion (LVO) given the occlusion of the right basilar artery tip, right internal carotid artery, and stenosis of the left internal carotid artery. This is consistent with her NIH Stroke Scale (NIHSS) score of 30 which implies a severe stroke. **Intervention:** Considering the occlusio…	6	1	7	75	EVT	EVT	1
45	5.25	3.25	5.5	60	Given the clinical presentation and imaging findings, this patient has suffered a significant ischemic stroke with a high NIH Stroke Scale (NIHSS) score of 21, indicating severe neurological impairment. Her Brain CT and CT perfusion results suggest a large area of ischemia and infarct with a penumbra of less than 20% in the territory of the left middle cerebral artery (MCA). Penumbra refers to th…	6	3	6	50	The management of acute ischemic stroke in elderly patients, particularly those with high NIHSS scores, requires careful consideration of the benefits and risks associated with intervention. As of my last update, current guidelines must be applied with special attention to individual patient factors such as age, comorbidities, stroke severity, and the presence of penumbra on imaging. For this pat…	3	2	4	70	Based on the provided clinical case, we have a *-year-old female with a sudden onset of right-sided hemiparesis, facial palsy, and global aphasia, with an NIHSS of 21, which indicates a severe stroke. The fact that she was lucid and independent before this event, despite her advanced age and history of a small frontal stroke, suggests a good premorbid functional status, which is an important fact…	7	4	7	60	As a neurologist presented with this case, the patient's clinical signs and imaging results suggest an acute ischemic stroke involving the territory of the middle cerebral artery (MCA) on the left side with a large area of established infarction and a smaller area of penumbra. The NIH Stroke Scale (NIHSS) score is 21, indicating a severe stroke. The timing of symptom onset and presentation is cru…	Intervention: 4	tPA: 2	EVT: 5	90-day mortality probability: 60	The patient is a *-year-old female with a sudden onset of right-sided hemiparesis, facial palsy, and global aphasia with a history of a small frontal stroke in 2021 who is on aspirin. Her NIHSS score is 21, which indicates severe impairment, and the clinical presentation and imaging suggest an acute ischemic stroke within the left middle cerebral artery (MCA) territory, as evidenced by the hyperd…	5	4	5	60	TPA	TPA+EVT	0
46	4.8	5.2	2	35	As a neurologist in the ER evaluating a *-year-old female patient with sudden speech disturbance and confusion, but no weakness or other signs of a more extensive neurological deficit, the primary concern is to rule out acute stroke and other emergent conditions. The patient's NIHSS score of 5, which reflects mild to moderate stroke severity, mainly due to language disturbance, is concerning for …	5	6	2	30	As a neurologist responding to an acute stroke presentation, the primary goals in assessment and intervention are to promptly determine the correct diagnosis, to identify the type of stroke (ischemic vs. hemorrhagic), to evaluate the severity, and to initiate appropriate treatment‚Äîall aimed at minimizing neural injury and improving outcomes. For this case, we have a *-year-old female presenting…	4	5	2	25	The patient is a *-year-old female presenting with sudden-onset speech disturbance, confusion, but no weakness or other focal deficits according to the provided clinical information. Her NIHSS score is 5, indicating a mild stroke. The CT scan shows no evidence of intracranial hemorrhage but potential findings indicating a subdural collection and a space-occupying lesion in the left frontal lobe (…	6	6	2	20	The patient is a *-year-old female presenting with sudden onset of speech difficulty and confusion, with no motor weakness and an NIHSS score of 5. The brain CT scan shows no intracranial hemorrhage, which is a key exclusion criterion for administering thrombolytic therapy. The presence of subdural collection and a frontal lobe osteoma/meningioma is noted but does not contraindicate therapy. The …	4	4	2	40	Given the clinical presentation of the patient, a *-year-old female with sudden onset confusion, sensory dysphasia, and no weakness, together with a NIHSS score of 5, the presentation is highly suggestive of an acute ischemic stroke. The CT imaging did not show evidence of intracranial hemorrhage which is an essential step to rule out before considering thrombolytic therapy. Based on the history …	5	5	2	60	TPA	No treatment	0
47	3.6	4	1.2	18	The patient is a *-year-old female with a history of hypertension and diabetes, presenting with symptoms suggestive of an acute ischemic stroke, given the unilateral facial weakness and hemiparesis. The time of symptom onset to the non-contrast CT (NCCT) is approximately 3.1 hours. The NIHSS score is 5, which indicates a mild stroke. The NCCT did not show signs of acute stroke or hemorrhage but d…	6	7	1	20	Let's approach the case systematically: Given the clinical presentation of the *-year-old female with right-sided heaviness, facial asymmetry, and an NIHSS of 5, there is a clinical suspicion of an acute ischemic stroke. The symptoms have been present for just over 3 hours as per the provided timeline, falling within the window where acute interventions are considered. The Brain CT results show n…	6	6	2	15	Based on the provided clinical case of a *-year-old female with a history of diabetes mellitus, hypertension, and current symptoms suggestive of an acute ischemic stroke, the neurological approach would involve careful assessment and potential intervention to minimize brain injury and improve outcomes. Her NIHSS score of 5 indicates a mild stroke. The brain CT and CT perfusion results show no evi…	3	4	1	20	Given the clinical presentation and data provided, the patient appears to be having a stroke with a National Institutes of Health Stroke Scale (NIHSS) score of 5, indicative of a mild stroke. There is no evidence of bleeding on the brain CT or an acute stroke lesion, and CT perfusion is negative for focal perfusion defects. There is, however, significant stenosis at the origin of the right intern…	2	1	1	15	Approach to the case: The subject is a *-year-old female with a history of diabetes mellitus and hypertension who presents with symptoms suggestive of an acute stroke, as evidenced by unilateral facial weakness and right-sided hemiparesis but has an NIHSS score of 5, indicating a mild stroke. The time of symptom onset to non-contrast CT (NCCT) is approximately 3.1 hours, which is within the thera…	1	2	1	20	TPA	No treatment	0
48	6.8	5	7	33	The patient is a *-year-old male with a history of diabetes mellitus, hyperlipidemia, hypertension, prior transient ischemic attack (TIA), and known bilateral carotid stenosis, presenting with acute right hemiparesis and an NIHSS score of 11. This clinical presentation is highly suggestive of an ischemic stroke. The patient exhibits symptoms of lateral gaze palsy, partial face palsy, hemiparesis,…	6	3	7	30	Given the clinical presentation and imaging results, the patient appears to be experiencing an acute ischemic stroke with a high NIH Stroke Scale (NIHSS) score of 11, indicating moderate impairment. The CT perfusion results suggest a large area of penumbra, which is salvageable brain tissue surrounding the infarct, and the presence of a hyperdense MCA sign along with the clinical history supports…	7	7	7	35	Full Reasoning: Initial assessment: The patient is a *-year-old male with right hemiparesis and an NIHSS score of 11, indicating a moderate stroke. His past medical history of hypertension, diabetes, hyperlipidemia, and previous TIA, along with known bilateral carotid stenosis, makes him a high-risk individual for cerebrovascular events. Emergency Diagnostic Results: His non-contrast CT (NCCT) sh…	7	4	7	30	The approach to this clinical case follows: **1. Patient Assessment and Initial Management:** The patient is a *-year-old male with significant vascular risk factors (diabetes, hyperlipidemia, hypertension, s/p TIA, and known bilateral carotid stenosis) who presents with an acute neurological deficit consistent with stroke. The National Institutes of Health Stroke Scale (NIHSS) score of 11 indica…	7	7	7	30	Given the clinical presentation and the results from various imaging techniques, this *-year-old male patient is presenting with an acute ischemic stroke. As a neurologist, the primary goal is to assess the suitability and urgency for thrombolysis and/or mechanical thrombectomy, considering the window of opportunity, severity of symptoms, imaging findings, and contraindications. 1. The patient's …	7	4	7	40	EVT	TPA+EVT	0
49	7	5.6	7	29	Given the clinical presentation and diagnostic findings for this *-year-old male patient with a history of congenital cardiomyopathy and pacemaker, the presentation is highly suggestive of an acute ischemic stroke. Significant findings include a high NIH Stroke Scale (NIHSS) of 19, which indicates severe neurological impairment, right-sided plegia, mutism, gaze deviation, a hyperdense left MCA on…	7	7	7	30	The patient presents with a clinical syndrome consistent with acute ischemic stroke, evidenced by the sudden right-sided plegia, mutism, and gaze deviation. The National Institutes of Health Stroke Scale (NIHSS) score of 19 signifies a severe stroke. Confirmation is provided by the presence of the hyperdense MCA sign on brain CT, indicating a left middle cerebral artery (MCA) occlusion, and CT an…	7	4	7	35	Given the clinical presentation and imaging results of the patient, the following approach could be taken: 1. The NIHSS score is 19, which indicates a severe stroke. The patient has a clear deficit with right-sided plegia, mutism, and gaze deviation. Time of symptoms onset to non-contrast computed tomography (NCCT) is approximately 2.8 hours, which is within the window for acute reperfusion thera…	7	3	7	30	The patient is a *-year-old male with a sudden onset of right-sided plegia, mutism, and gaze deviation which are highly suggestive of an ischemic stroke, particularly given the CT findings of a hyperdense left MCA and M1 occlusion with no evidence of bleeding. For the management of acute ischemic stroke, the most current guidelines should be utilized, taking into consideration the patient's indiv…	7	7	7	25	Full reasoning: As a neurologist handling a stroke case, the priority is to provide rapid assessment and intervention to minimize long-term disability and prevent mortality. With the patient presenting an NIHSS score of 19, this indicates a severe neurological deficit due to a cerebral vascular event. The clinical findings suggest an acute ischemic stroke given the sudden onset of right-sided ple…	7	7	7	25	EVT	TPA+EVT	0
50	6.8	2.2	7	38.75	Given the clinical information provided, we have a *-year-old male patient with acute ischemic stroke as evidenced by neurological deficits, CT, and CTA findings. The patient has a National Institutes of Health Stroke Scale (NIHSS) score of 15, indicating a moderate-severe stroke. The CT perfusion suggests salvageable brain tissue (penumbra) and the ASPECT score is 9, which suggests a small area …	7	3	7	X	Reasoning: Given the clinical presentation and investigation findings, the patient presents with an acute ischemic stroke. The National Institutes of Health Stroke Scale (NIHSS) score of 15 indicates a severe stroke. The brain CT shows mild hypodensity of the right basal ganglia but no evidence of bleeding, which would contraindicate thrombolytic therapy. Thevascular changes in the right frontal …	7	2	7	40	The patient is a *-year-old male with an NIH Stroke Scale (NIHSS) score of 15, indicating a moderate to severe stroke. He has a history of heart failure and is on anticoagulation therapy with Eliquis. Upon examination, the patient has right gaze deviation, left hemiparesis, left hemisensory loss, dysarthria, and left neglect, consistent with a right middle cerebral artery (MCA) stroke syndrome. G…	6	2	7	40	Based on the provided clinical scenario, a *-year-old male with a history of heart failure, on anticoagulant therapy (Eliquis), presents with acute stroke symptoms including left-sided weakness, right gaze deviation, and dysarthria. The NIH Stroke Scale score is 15, indicating a severe stroke. The non-contrast CT (NCCT) shows mild hypodensity in the right basal ganglia with no evidence of bleedin…	7	3	7	40	The patient is a *-year-old male with a history of cardiac failure presenting with acute neurologic symptoms suggestive of a right middle cerebral artery (MCA) stroke, as indicated by left-sided weakness, gaze deviation, dysarthria, and neglect, and supported by imaging findings of a right M2 cut off on CTA and CT perfusion showing a penumbra of 90% in the right MCA territory. The NIHSS score is …	7	1	7	35	EVT	EVT	1
51	6.2	4.6	7	40	Full Reasoning: For this *-year-old female with an NIHSS of 14 indicating a moderate-severe stroke and evidence of occlusion in the right MCA territory as per CTA results, immediate intervention is indicated to improve neurological outcome and reduce mortality. There is an absence of contraindications to thrombolytic therapy, such as active bleeding or a very high or low platelet count. 1. Interv…	6	4	7	40	The patient, a *-year-old female, presents with acute-onset left-sided hemiparesis, dysarthria, right gaze deviation, left-sided neglect, central facial nerve palsy on the right side, and a positive Babinski sign on the left. Her NIHSS score is 14, indicating a severe stroke. The CT scan demonstrates hypodensity in the right lentiform nucleus and right internal capsule without evidence of hemorrh…	7	5	7	40	Given the clinical presentation and the accompanying imaging results, this patient appears to have suffered an acute ischemic stroke (AIS) with right MCA (middle cerebral artery) involvement. The patient's NIHSS score of 14 indicates a moderately severe neurological deficit. For acute ischemic strokes, the treatment options within the first few hours of symptom onset include intravenous thromboly…	5	3	7	40	Based on the clinical presentation and findings, the patient appears to have an acute ischemic stroke with a relatively high NIHSS score of 14, indicating a significant clinical deficit. She also has a large vessel occlusion (LVO) in the right MCA, as shown by cutoff in the transition zone of M1-M2 and signs of penumbra on perfusion imaging. Given the patient's history of hypertension, diabetes, …	7	7	7	40	We are dealing with a case of a *-year-old female with a right MCA ischemic stroke, as evidenced by clinical signs such as left-sided hemiparesis, right gaze deviation, and neglect, as well as imaging findings on CT and CT perfusion. The patient has severe comorbidities, including heart failure with reduced ejection fraction (HFrEF), chronic kidney disease (CKD), diabetes mellitus, and hypertensi…	6	4	7	40	TPA+EVT	TPA+EVT	0
52	1.4	1	1.6	23.3333	In evaluating this *-year-old male with a clinical presentation consistent with an acute ischemic stroke and an NIHSS score of 7, it is important to assess his eligibility for acute reperfusion therapy. His history includes multiple risk factors for ischemic stroke, including hyperlipidemia, hypertension, chronic kidney disease, and especially the presence of a mechanical aortic valve with antico…	1	1	1	?	The patient in question is a *-year-old male presenting with an acute neurological deficit suggestive of an ischemic stroke, as indicated by left-sided weakness, decreased speech fluency, and left gaze deviation. The patient has a significant past medical history of hyperlipidemia, hypertension, chronic kidney disease (CKD), benign prostatic hyperplasia (BPH), gout, mechanical aortic valve replac…	1	1	1	20	As a neurologist in the ER, I would approach this case systematically. The patient is a *-year-old male presenting with left-sided weakness, decreased speech fluency, and left gaze deviation, with a National Institutes of Health Stroke Scale (NIHSS) score of 7. This score indicates a moderate stroke. The patient does not have a known history of diabetes mellitus, although he had a hypoglycemic ep…	2	1	2	30	Full Reasoning: In this clinical scenario, we have a *-year-old male with a medical history of hyperlipidemia, hypertension, chronic kidney disease (CKD), benign prostatic hyperplasia (BPH), gout, and mechanical aortic valve replacement on anticoagulation therapy (coumadin). The patient presents with new-onset left-sided weakness, decreased speech fluency, and left gaze deviation. This presentati…	2	1	3	20	REASONING: The patient is a *-year-old male presenting with symptoms concerning for an ischemic stroke: left-sided weakness, decreased speech fluency, and left gaze deviation, with a National Institutes of Health Stroke Scale (NIHSS) score of 7, which indicates a moderate stroke. Crucially, the patient has a mechanical aortic valve and is on anticoagulation therapy (Coumadin), which is evident by…	1	1	1	NA	no treatment	No treatment	0
53	6.8	7	1.2	21	The management of this patient, who presents with acute ischemic stroke symptoms, should follow the latest guidelines for the management of acute ischemic stroke. The patient's NIH Stroke Scale (NIHSS) score is 7, which is indicative of a moderate stroke, and he presented to the emergency room within a very short window (approximately 1.58 hours) from symptom onset. According to the brain CT, the…	7	7	1	20	Reasoning: The patient is a *-year-old male presenting with acute onset of left-sided weakness, facial droop, and speech difficulty, which are strongly suggestive of an acute ischemic stroke. The NIHSS (National Institutes of Health Stroke Scale) score is 7, indicating a moderate stroke. The first step in the emergency room is rapid assessment and stabilization, addressing airway, breathing, and …	7	7	1	30	As a board-certified neurologist, the approach to this patient who presents with symptoms suggestive of an acute ischemic stroke is systematic and based on current clinical guidelines. The patient's National Institutes of Health Stroke Scale (NIHSS) score is 7, suggesting a moderate level of impairment due to the stroke. The fact that he has a full facial palsy, hemiparesis, mild hypoesthesia, an…	7	7	1	20	Full reasoning: This patient, a *-year-old male with a medical history of hyperlipidemia and no regular treatment with anticoagulants, presents with symptoms consistent with an acute ischemic stroke: heaviness on the left side of the body, facial asymmetry due to weakness, and speech difficulty. The patient‚Äôs NIH Stroke Scale (NIHSS) score is 7, indicating a moderate stroke. Time of onset to pr…	6	7	2	15	Reasoning: Given the clinical presentation of a *-year-old male with sudden onset hemiparesis, facial droop, and speech difficulty, along with an NIHSS score of 7, an acute ischemic stroke is suspected. Since he has no significant contraindications such as a history of recent bleeding or major surgery, intervention to restore cerebral blood flow and reduce the area of infarction is considered dep…	7	7	1	20	TPA	TPA	0
54	1.6	1	2.6	56	Given the clinical presentation and history of the patient, the approach should be systematic and follow current guidelines. The patient's age (92 years old), medical history, physical exam findings (NIHSS score of 15), timing of symptoms (approximately 1.77 hours from symptom onset to non-contrast CT (NCCT)), and imaging results are vital in determining the appropriate treatment. The CT perfusio…	2	1	2	60	Given the patient is a *-year-old female with a complex medical history and presents with acute neurological deficits consistent with a stroke, it is essential to promptly evaluate the risks and benefits of potential interventions such as thrombolytic therapy (tPA) and endovascular thrombectomy (EVT). Based on the given information: 1. NIHSS score of 15 indicates a moderate to severe stroke. 2. T…	1	1	3	50	The approach to a neurological emergency such as a suspected stroke begins with a rapid and thorough clinical assessment to confirm the diagnosis and determine the appropriate management. The NIH Stroke Scale (NIHSS) score of 15 suggests a moderate to severe neurological impairment due to the stroke. The clinical presentation and CT perfusion results indicating decreased right fronto-parietal per…	1	1	3	70	As a neurologist, my approach is to identify whether the patient is eligible for acute stroke interventions based on guidelines, clinical findings, imaging results, and patient-specific risk factors. Based on the case presentation, we have a *-year-old female with a past history of stroke, aortic stenosis, and an implanted ICD, presenting with new onset neurological deficits suggestive of an acut…	2	1	3	40	Full reasoning: The patient in this scenario is a *-year-old female with a clinical presentation highly suggestive of an acute ischemic stroke, as evidenced by sudden left-sided weakness, speech difficulty, and right gaze deviation. Her NIHSS score of 15 indicates a severe stroke. She has a history of a previous cerebrovascular accident (CVA) treated with tissue plasminogen activator (tPA), an im…	2	1	2	60	TPA	EVT	1
55	4.4	2.6	5	48	Given the presented case, we have an elderly patient with a suspected acute ischemic stroke, supported by clinical presentation (right hemisyndrome, partial face palsy, right hemiparesis, and mild aphasia), imaging findings (CT revealing subtle left insular hypodensity and prior vascular changes, CT perfusion showing characteristics of ischemia in the left MCA territory), and CTA demonstrating an…	4	2	5	60	To determine the best course of action for this patient, we need to consider her age, clinical presentation, stroke severity as measured by the NIH Stroke Scale (NIHSS), imaging findings, and existing comorbidities. The patient is a *-year-old female who is dependent on help for activities of daily living and has a background of chronic kidney disease (CKD) and hyperlipidemia. She is not on antic…	5	2	4	40	When analyzing this case, there are a few key points to consider: 1. Acute ischemic stroke: The patient's clinical presentation, CT perfusion results, and CTA results are indicative of an acute ischemic stroke in the left MCA territory. Time is critical in the management of acute ischemic stroke, and recanalization of the occluded artery can significantly impact the neurological outcome. 2. Uncer…	6	3	6	40	The patient is a *-year-old female presenting with acute onset symptoms consistent with a stroke, as evidenced by right hemisyndrome and an NIHSS score of 7. The noncontrasted CT scan reveals subtle left insular hypodensity and prior frontal changes, suggesting an acute infarction along with chronic vascular changes. CT perfusion indicates a substantial penumbra with a small core infarct in the l…	3	3	5	60	Reasoning: Given this patient's presentation, she appears to be suffering from an acute ischemic stroke, as evidenced by the clinical presentation of right-sided weakness (hemiparesis), facial droop, and mild aphasia, which gives her an NIHSS score of 7, indicating a moderate stroke. Furthermore, presence of a left M2 occlusion on CTA supports this diagnosis. The fact that the time of onset is un…	4	3	5	40	EVT	EVT	0
56	6.8	6.2	6.8	34	As a neurologist in this scenario, my approach to intervention is based on the current guidelines for stroke management, with consideration of the patient's clinical presentation, imaging results, and individual characteristics. The patient is a *-year-old female with an NIHSS score of 10, indicating a moderately severe stroke. She presents with symptoms suggestive of an acute ischemic stroke, gi…	7	7	7	35	Given the clinical presentation and imaging results for this patient, she appears to have suffered an acute ischemic stroke. Her NIHSS score of 10 indicates a moderate to severe stroke, as reflected by her profound aphasia, facial palsy, and mild hemiparesis. There are two primary treatments to consider: intravenous thrombolysis (tPA) and endovascular thrombectomy (EVT). Given that the time of sy…	6	6	6	40	The patient is a *-year-old female presenting with an acute neurological syndrome suggestive of a stroke given her symptoms of facial weakness, speech disturbance, and right-sided hemiparesis. The National Institutes of Health Stroke Scale (NIHSS) score is 10, which indicates a moderate severity stroke. The time from symptom onset to non-contrast CT (NCCT) is 2.45 hours, which is well within the …	7	4	7	35	In approaching this clinical case of a *-year-old female presenting with symptoms of an acute stroke, it's important to consider the current guidelines, patient's clinical presentation, imaging results, and individual factors such as her pre-stroke functional status and co-morbid conditions. Based on the information provided, the patient has an NIHSS score of 10, which signifies a moderately seve…	7	7	7	30	Given the patient's clinical presentation and imaging results, it appears that she has had an acute ischemic stroke with a clearly defined time of onset. The patient has an NIHSS score of 10, which suggests a moderate to severe stroke. Her CT scans show left hyperdense MCA, suggesting a thrombus in the left MCA territory, and CTA results indicate a possible left ICA occlusion with poor enhancemen…	7	7	7	30	TPA+EVT	EVT	0
57	5.8	5.8	1.2	19.4	As a board-certified neurologist receiving this case in the emergency room, I would take the following approach: The patient is presenting with confusion, sudden laughter without a trigger, speech difficulty, partial comprehension, and right-sided hemiparesis. He has a history of a singular tonic-clonic seizure in 2021 and a right temporal cavernoma on MRI, without subsequent anti-epileptic treat…	3	3	1	20	When assessing the clinical presentation and imaging results of this patient with a National Institutes of Health Stroke Scale (NIHSS) score of 11, we must consider both his stroke and his history of Tonic-Clonic seizures and cavernoma. The NIHSS score indicates a moderate level of neurological impairment due to the stroke. The patient's symptoms and the findings on neuroimaging (CT perfusion sho…	6	6	1	20	In approaching this case, the *-year-old male with a past medical history significant for a right temporal cavernoma and a single tonic-clonic seizure presents with symptoms consistent with an acute ischemic stroke. The symptomatology of confusion, aphasia, sudden laughter (possibly gelastic seizure due to cavernoma), hemiparesis, and gaze paralysis alongside a National Institutes of Health Strok…	7	7	1	20	This patient is presenting with acute neurological symptoms concerning for stroke, given his confusion, partial comprehension, right-sided hemiparesis, severe aphasia, and dysarthria, with an NIH Stroke Scale score of 11, which suggests a moderate stroke. Importantly, the CT perfusion scan shows a penumbra of over 90% in the left distal PCA and watershed region with mildly decreased CBF and incre…	7	7	1	17	As a neurologist in the ER faced with this case, I have to consider the patient's clinical presentation, history, NIHSS score, and imaging studies to guide the intervention. The patient presented with confusion and other neurological symptoms suggestive of an acute stroke, supported by a NIHSS of 11 which indicates moderate severity. It is especially important to note the confusion, language impa…	6	6	2	20	TPA	No treatment	0
58	4	1.8	4	33	This elderly patient presents with a clinical picture suggestive of an acute ischemic stroke, given his sudden onset of left-sided hemiparesis, severe dysarthria, and the clinical impression of left-sided neglect (as inferred from the positive Babinski sign on the left and the inability to stand without falling to his left). Additionally, the NIH Stroke Scale (NIHSS) score of 5 indicates a modera…	4	3	3	30	The best neurological approach in the emergency room for a patient who has had an acute ischemic stroke, which is what this *-year-old male patient is presenting with, is to quickly assess eligibility for acute reperfusion therapies such as intravenous thrombolysis (tPA) and/or endovascular thrombectomy (EVT). Given that the patient is on eliquis (an anticoagulant medication), careful considerati…	4	1	5	40	Firstly, it's crucial to assess this case within the stroke management framework, adhering to current guidelines. 1. **The Clinical Evaluation**: The patient presents with a National Institutes of Health Stroke Scale (NIHSS) score of 5, indicating a mild stroke. He has acute neurologic deficits suggesting a possible stroke: partial gaze paralysis, mild hemiparesis, and severe dysarthria. The pati…	3	2	2	30	This *-year-old male patient with a past medical history of ischemic heart disease, hypertension, and smoking presents with symptoms suggestive of an acute ischemic stroke: speech difficulty, vomiting, left-sided hemiparesis, and a positive Babinski on the left. The NIHSS score of 5 indicates a moderate stroke. Brain CT shows no evidence of edema or hemorrhage, and CT perfusion reveals decreased …	5	1	5	25	Given the clinical presentation and imaging findings, the *-year-old male patient appears to be having an acute ischemic stroke with features suggestive of a likely posterior circulation involvement, considering the symptoms and the CT perfusion results showing bilaterally decreased cerebral blood flow (CBF) with increased cerebral blood volume (CBV) and prolonged TMAX in the cerebellum. Based on…	4	2	5	40	no treatment	No treatment	0
59	4.5	4.25	1	43.75	The patient is presenting with classic symptoms of an acute ischemic stroke: sudden onset of hemiparesis, gaze deviation, and aphasia. The fact that he is post-dialysis and has a complex medical background suggests that his case should be managed with great caution. His NIHSS score of 16 indicates a severe neurological impairment. Based on the provided information, here are the decision points fo…	5	5	1	60	As a neurologist faced with a case of suspected acute stroke in the emergency room, careful consideration of the patient's history, clinical presentation, neuroimaging, and other investigational results is crucial in determining the appropriate course of action. The patient presents with an NIHSS score of 16, which indicates a severe stroke. This, coupled with clinical symptoms suggesting a left …	4	3	1	35	Given the clinical presentation and test results, this patient appears to have suffered an acute ischemic stroke, based on the sudden-onset unresponsiveness, gaze deviation, speech difficulty, and right-sided weakness. Based on the provided information, here's the reasoning before providing the structured answers: 1. Time of symptoms onset to presentation: It is known that for both intravenous th…	6	6	1	40	Given the clinical presentation and the results of the imaging studies, the patient is experiencing an acute ischemic stroke with a high National Institutes of Health Stroke Scale (NIHSS) score of 16. This indicates a severe stroke. The patient's history of chronic kidney disease (CKD) and being on chronic hemodialysis could complicate the management due to increased risk of hemorrhagic transform…	NA	NA	NA	NA	Upon receiving the clinical case of a *-year-old male with a significant medical history including ischemic heart disease, hypertension, hyperlipidemia, diabetes mellitus, peripheral vascular disease, chronic obstructive pulmonary disease, and end-stage chronic kidney disease (CKD) on hemodialysis, the following reasoning applies: The patient has a National Institutes of Health Stroke Scale (NIHS…	3	3	1	40	TPA	TPA	0
60	3.6	1.6	4.8	71	In approaching this patient, a *-year-old male with a significant history of end-stage renal disease (ESRD), ischemic heart disease (IHD), peripheral vascular disease (PVD), atrial fibrillation (AF), and other comorbidities, one must balance the potential benefits and risks of acute stroke interventions, such as thrombolysis and endovascular therapy (EVT). The neurological exam and imaging are co…	4	2	5	70	Given the provided case, a *-year-old male with a significant medical history including end-stage renal disease (ESRD) on hemodialysis, ischemic heart disease (IHD) with coronary artery bypass grafting (CABG), peripheral vascular disease (PVD), atrial fibrillation, and other comorbidities presents with symptoms suggestive of an acute ischemic stroke. The patient's National Institutes of Health St…	2	1	4	80	Given the patient‚Äôs presentation and imaging results, he appears to have an acute ischemic stroke with a right middle cerebral artery (MCA) occlusion. Before considering intervention, it‚Äôs important to consider several factors: the patient's age, overall health status, co-morbid conditions, current medications, and the time lapse since onset of symptoms. Here‚Äôs the reasoning for each interv…	4	2	5	70	Reasoning: Based on the patient‚Äôs clinical presentation and imaging findings, we are dealing with an acute ischemic stroke with a high NIHSS score of 20, which suggests a severe neurological impairment. The brain CT and CTA indicate a cut-off of the right M1 segment without evidence of bleeding, and CT perfusion shows a significant penumbra of 80% in the right MCA territory. These findings sugg…	4	1	5	60	This *-year-old male patient presents with a clinical picture consistent with an acute ischemic stroke, as indicated by his neurological examination findings (right gaze deviation, hemiparesis on the left, flaccid muscle tone, extensor plantar response, speech difficulty) and a high NIH Stroke Scale (NIHSS) score of 20, signifying a severe stroke. The brain CT and CT perfusion imaging confirm a l…	4	2	5	75	no treatment	EVT	1
61	2.6	2	2.6	64	Given the clinical presentation of this patient, a *-year-old female with severe cognitive impairment, dependency in activities of daily living (ADL), and a medical history of multiple comorbidities including hypertension, type 2 diabetes mellitus, hyperlipidemia, and advanced dementia, we need to be cautious in our approach to acute stroke management. The patient presented with an NIH Stroke Sca…	2	1	2	75	This is a complex clinical case that requires careful consideration of the patient's current health status, medical history, and the acute neurological findings. The patient is an elderly female with severe cognitive impairment (dementia) and dependence on Activities of Daily Living (ADL), living in a nursing home. Based on the provided clinical data, the patient's National Institutes of Health S…	2	1	2	50	The patient is a *-year-old female with a past medical history of hypertension, diabetes mellitus type 2, hyperlipidemia, and advanced dementia, who has presented with acute left-sided hemiplegia and facial palsy, consistent with a right-sided stroke. The NIHSS score of 19 indicates a severe level of stroke impairment. She has no history of being on antiplatelet or anticoagulant therapy but start…	2	2	1	75	In considering the best neurological approach for this patient, her clinical presentation, medical history, brain imaging results, and National Institutes of Health Stroke Scale (NIHSS) score must be taken into account to make a decision on intervention. The patient has presented with clinical signs consistent with an acute ischemic stroke, demonstrated by facial weakness, left-sided hemiparesis,…	4	4	4	60	Given the clinical presentation, this patient is experiencing a stroke, as indicated by the sudden onset of left facial palsy, left-sided hemiplegia, and neurological exam findings. The NIH Stroke Scale (NIHSS) score is 19, indicating a severe stroke. The brain CT and CT perfusion results suggest there is a right frontal lobe infarction with associated penumbra, which might benefit from recanaliz…	3	2	4	60	no treatment	No treatment	0
62	5	1.6	6.6	62	Full Reasoning: Given the history of this *-year-old female with previous TIA, left hemiparesis, and risk factors like diabetes, hyperlipidemia, hypertension, and atrial fibrillation (AF), the presentation of new onset right-sided weakness and facial palsy is highly suggestive of an acute ischemic stroke. The NIHSS score of 31 indicates a severe stroke. Her AF is a significant risk factor for car…	7	3	7	50	This patient is presenting with high NIH Stroke Scale (NIHSS) of 31, which suggests a severe stroke. Based on the information provided, the patient has a clinical diagnosis of a stroke, confirmed by the presence of an occlusion in the left M1 segment on CTA and a small penumbra on CT perfusion imaging. The aspects score of 6 indicates that the infarct is quite extensive but there is still tissue …	6	1	7	40	As a board-certified neurologist facing this clinical case, my approach would be guided by the current American Heart Association/American Stroke Association (AHA/ASA) guidelines for the early management of patients with acute ischemic stroke. Our patient presented with a high NIH Stroke Scale (NIHSS) score of 31, indicating a severe stroke, and has a history of atrial fibrillation (AF) which is …	1	1	6	70	**Full Reasoning:** Given the clinical presentation of the patient with a National Institutes of Health Stroke Scale (NIHSS) score of 31, indicating severe neurological impairment, and the fact that the patient is within a window of time when intervention could potentially be beneficial (symptoms onset to non-contrast CT scan time of 2.55 hours), immediate action is required. The patient's brain …	5	2	6	80	Full reasoning: Based on the provided clinical case, the patient, a *-year-old female, presents with a high NIHSS score of 31, indicative of a severe stroke. She has left M1 occlusion as evidenced by CTA results. Given her CT perfusion results showing a small penumbra and her recent history of atrial fibrillation without anticoagulant treatment due to GI bleeding, the case is consistent with acut…	6	1	7	70	EVT	EVT	0
63	4	2.4	5	70	This patient presents with symptoms suggestive of an acute stroke, given the sudden onset of left facial palsy, disorientation, hemiparesis, severe aphasia, and dysarthria, as well as a pertinent finding of left M2 cutoff on CTA, which indicates an occlusion in a branch of the middle cerebral artery. The NIHSS score is 13, which suggests a moderately severe stroke. This patient, despite having st…	3	2	3	90	As a board-certified neurologist assessing this case, I would approach this patient who presented with acute neurological deficits suggesting an ischemic stroke, consistent with the left M2 cutoff observed on CTA. The NIH Stroke Scale score of 13 indicates a moderate to severe stroke; intervention should be considered to improve neurological outcomes and reduce mortality. 1. Thrombolysis Consider…	4	2	6	50	As a board-certified neurologist facing a suspected acute stroke patient in the emergency room, I would systematically approach the case following established guidelines, particularly those laid out by organizations such as the American Heart Association and the American Stroke Association. Based on the given clinical presentation, the patient is a *-year-old male with a history of stage 4 pancre…	5	4	5	60	First, let's assess the clinical scenario systematically based on the available data. The patient is a *-year-old male with a history of pancreatic malignancy stage 4 and recent spleen vein thrombosis, presenting with acute neurological deficits suggestive of stroke, as indicated by a NIHSS score of 13. This score reflects significant deficits such as disorientation, aphasia, gaze paralysis, faci…	3	2	5	70	This patient presents with an acute neurological deficit consistent with a stroke, specifically, a left-sided ischemia given the clinical findings and imaging results showing a left M2 cutoff. According to the current American Heart Association/American Stroke Association (AHA/ASA) guidelines, the evaluation of a potential stroke patient needs to be rapid and efficient to determine eligibility fo…	5	2	6	80	TPA	No treatment	1
64	6.75	4.75	6.25	20	The patient is presenting with symptoms suggestive of an acute ischemic stroke: right-sided facial weakness and arm monoparesis, facial hypoesthesia, right hemianopsia, and general malaise, with an NIH Stroke Scale score of 6. The CT scan demonstrates hypodensity possibly in the left occipital lobe and thalamus, which corresponds with the patient's clinical signs and deficits. The CT perfusion sh…	7	6	7	20	Given the clinical information provided, the patient presents with symptoms suggestive of an acute ischemic stroke, specifically involving the left posterior cerebral artery (PCA) territory as evidenced by the right hemianopsia, central right facial palsy, hypoesthesia of the face and right arm, and minimal right-arm monoparesis. The National Institutes of Health Stroke Scale (NIHSS) score of 6 r…	6	1	7	20	Approach to Patient Management: 1. Establish Time of Onset: The patient's time of symptom onset is approximately 5 hours prior to the non-contrast computed tomography (NCCT), which is crucial in determining eligibility for acute interventions for ischemic stroke. 2. Rapid Assessment: The patient's National Institutes of Health Stroke Scale (NIHSS) score is 6, indicating a moderate stroke. The cli…	7	5	6	20	Reasoning: Given the presentation of this case, we're dealing with a *-year-old male with a medical history of dyslipidemia on statins, presenting with symptoms suggestive of an acute ischemic stroke. The examination findings are consistent with stroke, including central right facial palsy, right hemianopsia, hypoesthesia of the face and right arm, and minimal right-arm monoparesis, giving an NIH…	NA	NA	NA	NA	Based on the clinical presentation and imaging findings, the patient appears to be experiencing an acute ischemic stroke, particularly involving the left posterior cerebral artery (PCA) territory. His National Institutes of Health Stroke Scale (NIHSS) score is 6, indicating a moderate stroke. Given that there is no evidence of bleeding on the brain CT, and the CT perfusion suggests a significant …	7	7	5	20	no treatment	EVT	0
65	7	7	7	18	Given the case presented, the approach should involve rapid assessment and initiation of appropriate treatment for an acute ischemic stroke. Here is the reasoning based on the current guidelines: 1. **Intervention (tPA or EVT)?** The patient is within the window for acute treatment (less than 4.5 hours from symptom onset), shown by the short time of symptom onset to NCCT (approximately 1 hour). T…	7	7	7	15	The patient is a *-year-old male presenting with symptoms of acute ischemic stroke, as evidenced by left-sided hemianopia, facial palsy, and hemisyndrome with a positive Babinski sign, with an NIHSS score of 7. This indicates a moderate neurological deficit. A timely brain CT and CT perfusion have been performed, revealing no evidence of bleeding or significant edema, but there are signs of ische…	7	7	7	20	The approach to a patient with a suspected stroke in the emergency department must be structured and swift, given the narrow window for potential intervention. A neurological examination and the National Institutes of Health Stroke Scale (NIHSS) assessment are critical for evaluating the severity of the stroke. An NIHSS score of 7 indicates a moderate stroke. Immediate non-contrast CT (NCCT) of t…	7	7	7	15	Given the clinical information provided, the patient is a *-year-old male with a clinical presentation that is suggestive of an acute ischemic stroke. The findings on physical examination, namely hemianopia, left facial palsy, and a left-sided hemisyndrome with positive Babinski sign, along with the NIHSS score of 7, are consistent with right cerebral hemisphere ischemic stroke. The absence of co…	7	7	7	25	This clinical scenario details a *-year-old male presenting with acute stroke symptoms including left-sided paresthesia and weakness, hemianopia, facial palsy, hemisyndrome, and a positive Babinski sign. The National Institutes of Health Stroke Scale (NIHSS) score is 7, indicating a moderate stroke. The CT scan does not show any evidence of bleeding or edema, and the ASPECT score is 10, suggestin…	7	7	7	15	TPA+EVT	TPA+EVT	0
66	6.8	6.8	7	41	The patient presents with acute neurologic deficits consistent with a stroke, specifically involving the left middle cerebral artery (MCA) territory, as evidenced by aphasia, right hemiplegia, and neglect. An NIHSS score of 20 indicates a severe stroke. The time of symptom onset to non-contrast CT (NCCT) is 1.3 hours, which is within the therapeutic window for both intravenous thrombolysis (tPA) …	7	7	7	40	Given the clinical presentation and diagnostic findings for this *-year-old patient, we have to consider the benefits and risks of interventions such as intravenous thrombolysis (tPA) and endovascular thrombectomy (EVT). Intervention Considerations: 1. Time from Onset: The time of symptom onset to neuroimaging (NCCT) is 1.3 hours, which is within the therapeutic window for both tPA (up to 4.5 hou…	7	7	7	40	Given the information provided for this clinical case, the appropriate neurological approach must weigh the benefits and risks of intervention in the context of acute ischemic stroke, given the patient's age, clinical status, and imaging findings. 1. The patient is presenting with an acute ischemic stroke with a National Institutes of Health Stroke Scale (NIHSS) score of 20, indicating severe neu…	7	7	7	45	Based on the provided clinical case, the approach to management should take into account the type and timing of the stroke, the patient's overall condition, and current guidelines on acute stroke management. The patient is a *-year-old female presenting with a high-NIHSS score of 20, indicative of a severe stroke, and the non-contrast brain CT and CT angiography suggest an acute left MCA and poss…	7	7	7	40	As a neurologist assessing a case of acute ischemic stroke in a *-year-old patient, a tailored approach is necessary, considering both the potential benefits and risks of therapies like thrombolysis and thrombectomy given the patient's advanced age and medical background. Here are the considerations for each intervention based on the current guidelines: 1. Any intervention (tPA or EVT): Intervent…	6	6	7	40	EVT	EVT	0
67	6.6	2.8	7	35	The approach to this patient who presents with an acute neurological deficit consistent with a stroke should be based on current guidelines for the management of acute ischemic stroke. Given the clinical presentation and findings on neuroimaging, including a previous right MCA aneurysm treated with stenting and coiling with subsequent occlusion, this patient likely has a large vessel occlusion (L…	7	3	7	40	Given the patient's clinical presentation and imaging results, the best neurological approach should be guided by the current stroke management guidelines, taking into account the specific details provided: 1. Patient‚Äôs time of symptom onset to NCCT (Non-Contrast CT): The symptoms onset is 2.01666666666667 hours, which is within the therapeutic window for both intravenous thrombolytic therapy (…	6	3	7	30	This patient's clinical history and presentation strongly suggest an acute ischemic stroke, likely secondary to a thrombotic occlusion given the evidence of decreased cerebral blood flow (CBF) in the right MCA territory and a cutoff of the right MCA in the area of a previously placed stent. Reasoning for Intervention: 1. The patient has a National Institutes of Health Stroke Scale (NIHSS) score o…	7	2	7	25	As a board-certified neurologist in the emergency room, the primary goal in managing a patient presenting with acute stroke symptoms is to rapidly assess clinical findings and imaging results to determine the most appropriate intervention while minimizing the risk of harm. In this case, the patient presents with acute neurological deterioration, a NIHSS score of 17 indicating severe stroke, and a…	7	3	7	40	Given the clinical presentation and the imaging results, the patient appears to be experiencing an acute ischemic stroke with involvement of the right MCA territory. The NIHSS score is 17, suggesting a severe stroke. Considering the time of symptom onset to presentation (approximately 2 hours), the patient is within the therapeutic window for both intravenous thrombolysis and endovascular treatme…	6	3	7	40	TPA+EVT	TPA+EVT	0
68	5.2	4.8	1.2	21	As a board-certified neurologist in the emergency room dealing with a potential stroke case, the first step is to perform a rapid evaluation following the guidelines for management of acute ischemic stroke. In this case, the patient has a National Institutes of Health Stroke Scale (NIHSS) score of 8 corresponding to a moderate severity stroke with symptoms that include facial palsy, hemiparesis, …	6	6	1	20	As a board-certified neurologist handling a case of suspected acute ischemic stroke in the emergency room, the primary goal is to assess the need for acute intervention to restore cerebral blood flow, minimize brain injury, and improve overall outcomes. The approach should be based on established guidelines, typically from the American Heart Association (AHA) and the American Stroke Association (…	2	1	1	20	The approach to a potential stroke in the emergency room involves quickly assessing the type and severity of the stroke, as well as the window of time since symptom onset. The patient is a *-year-old male with a National Institutes of Health Stroke Scale (NIHSS) score of 8, indicating a moderate stroke. An NIHSS score of 8 correlates with a reasonable likelihood of functional independence with ap…	4	3	2	25	As a board-certified neurologist in the emergency room, my approach to this case involves the following assessments and considerations: 1. **Initial Assessment**: The patient presents with left-sided weakness and partial facial palsy without known medical history. An NIHSS score of 8 indicates moderate stroke severity. The main focus is to determine if the patient is a candidate for acute stroke …	7	7	1	20	As a board-certified neurologist in the emergency room managing a patient with a suspected acute ischemic stroke, it is paramount to follow the current clinical guidelines to ensure the best possible outcome. The patient described presents with left-sided weakness and a National Institutes of Health Stroke Scale (NIHSS) score of 8, indicating a moderate stroke. The CT brain results show no eviden…	7	7	1	20	no treatment	No treatment	0
69	7	6.75	7	27.5	Full Reasoning: The patient's clinical presentation and diagnostic workup are suggestive of an acute ischemic stroke. The patient has a history of atrial fibrillation and is on anticoagulation with Coumadin (warfarin). Notable findings include a National Institutes of Health Stroke Scale (NIHSS) score of 13, indicating a moderately severe stroke, and brain CT and CTA findings of a hyperdense MCA …	7	6	7	30	The *-year-old female patient has a significant acute neurological event indicative of a stroke, as evidenced by the acute onset of facial weakness, severe motor aphasia, and right-sided plegia (NIHSS score of 13). The brain CT results show a hyperdense MCA sign in the left M1 suggestive of a thrombus and no evidence of hemorrhage. CT perfusion results are indicative of a significant penumbral ti…	7	7	7	30	The clinical presentation and investigations of this patient indicate she is suffering from an acute ischemic stroke, specifically in the territory of the left middle cerebral artery (MCA), given the hyperdense MCA sign on CT, M1 occlusion on CTA, and evidence of a significant ischemic penumbra with preserved cerebral blood volume (CBV) except for the region involving the basal ganglia. The NIHSS…	7	X	7	Y	The patient is a *-year-old female who presented with acute ischemic stroke symptoms, confirmed by a CT that shows mild blurring on the left insula and a hyperdense MCA sign, as well as a CT perfusion consistent with an ischemic penumbra and a CTA showing left M1 occlusion. The NIHSS score is 13, indicating a moderate to severe stroke. Intervention is crucial for this patient based on current gui…	7	7	7	30	This is a case of a *-year-old female with hyperlipidemia, hypertension, and atrial fibrillation on anticoagulation (coumadin) who presented with acute stroke symptoms. First, confirming that the timeline is within the therapeutic window for intervention is crucial. The patient's NIH Stroke Scale (NIHSS) score is 13, indicating moderate to severe stroke, and she was evaluated on a non-contrast CT…	7	7	7	20	TPA+EVT	EVT	0
70	6	5.6	6.2	38	Given the clinical presentation and imaging findings, the patient is likely experiencing an acute ischemic stroke, indicated by the right gaze deviation, left-sided facial weakness, asymmetrical face (facial palsy), and left-sided weakness (hemiparesis) combined with the CT findings of a right PCA (Posterior Cerebral Artery) cutoff. The patient's NIHSS score of 11 reflects a moderate degree of ne…	5	5	4	40	Full Reasoning: The patient is presenting with symptoms consistent with an acute ischemic stroke given the right gaze deviation, left facial weakness, and left-sided hemiparesis, along with imaging confirming right PCA cutoff indicating a vessel occlusion. The NIHSS score of 11 indicates a moderate stroke severity. The next step would be to consider the window period for acute reperfusion therapi…	7	7	7	40	As a board-certified neurologist in the emergency room presented with a case of an *-year-old male with a clinical history of significant vascular risk factors and an acute neurological deficit, a systematic approach is warranted to provide the best possible care. The patient presents with findings suggestive of an acute ischemic stroke: the NIHSS score is 11, indicating a moderate stroke, with s…	6	5	7	30	Based on the clinical presentation and the findings from the CT and CTA, the patient is clearly experiencing an acute ischemic stroke, suggested by the presence of right gaze deviation, left facial weakness, partial comprehension difficulties, and other focal neurological deficits consistent with a right posterior cerebral artery (PCA) occlusion. The NIHSS score is 11, which indicates a moderate …	7	7	7	40	Given the clinical presentation of the *-year-old male with a significant history of hypertension, chronic kidney disease, ischemic heart disease, smoking, and other risk factors, it appears he is experiencing an acute ischemic stroke, likely involving the right posterior cerebral artery (PCA) territory. This is supported by the clinical signs and symptoms of right gaze deviation, partial hemiano…	5	4	6	40	no treatment	EVT	0
71	7	6.4	7	35	As a neurologist in the emergency room evaluating a *-year-old female with a clinical picture consistent with an acute ischemic stroke, I would systematically approach the case based on the latest guidelines and current clinical evidence. The patient's National Institutes of Health Stroke Scale (NIHSS) score is 15, which indicates a moderate to severe neurological deficit. The fact that the patie…	7	7	7	35	Full Reasoning: This *-year-old female patient with a history of chronic medical conditions has presented with left-sided weakness and altered consciousness, suggesting an acute neurological event. The NIHSS score of 15 indicates a severe stroke, and the promptness in presentation (2.4 hours since symptom onset) falls within the therapeutic window for acute interventions. The non-contrast brain C…	7	7	7	40	Full reasoning: Given the patient's clinical presentation and diagnostic findings, this elderly female with a history of diabetes, hypertension, and hyperlipidemia presenting with acute neurological deficits including left-sided weakness, facial palsy, and gaze deviation is highly suggestive of an acute ischemic stroke. The National Institutes of Health Stroke Scale (NIHSS) score of 15 indicates …	7	7	7	30	The clinical presentation and imaging findings for this patient suggest an acute ischemic stroke, with a right MCA territory involvement, as indicated by left-sided weakness, right gaze deviation, and CT findings. The NIHSS score of 15 reflects a moderate to severe stroke. With regards to management, current guidelines recommend consideration of both intravenous thrombolytics (tPA) and endovascul…	7	4	7	30	The approach to a suspected acute ischemic stroke (AIS) in an elderly patient with a considerable NIHSS score should be systematic and conform to current stroke guidelines. The NIHSS score of 15 indicates a moderate to severe neurological deficit. Given that the patient's time of symptom onset to arrival and imaging is within 2.4 hours, this falls well within the typical therapeutic window for bo…	7	7	7	40	EVT	TPA+EVT	0
72	4	4.2	3	27.5	As a board-certified neurologist managing this acute neurological emergency, it appears the patient is presenting with acute ischemic stroke symptoms indicated by her slurred speech, right arm and leg weakness, and facial nerve palsy, as captured on the NIH Stroke Scale (NIHSS), where she scores a 9. The timeline is particularly relevant here; the patient's last known normal was about 1.83 hours …	6	6	4	30	The patient presents with acute neurological symptoms suggestive of a stroke, specifically a cerebrovascular accident (CVA) affecting the territory supplied by the left middle cerebral artery, as evidenced by right-sided weakness and dysarthria. Given her National Institutes of Health Stroke Scale (NIHSS) score of 9, she exhibits moderate stroke severity. The patient's history of hypertension, ob…	4	5	2	30	The patient is a *-year-old female with a stroke scale (NIHSS) score of 9 due to right hemiparesis, facial nerve palsy, and dysarthria. She has a significant medical history of hypertension, obesity, hyperlipidemia, diabetes, and schizophrenia but no history of prior cerebrovascular events. The CT scan shows no signs of an acute stroke and a normal ASPECT score of 10, while CT perfusion also show…	2	2	2	20	As a neurologist managing a case of a *-year-old female with a clinical presentation suggestive of an acute stroke with an NIHSS score of 9, the following neurological approach should be taken: 1. **Initial Assessment:** - A thorough history and physical examination focusing on the onset of symptoms, which determines the window for potential reperfusion therapies. - The patient's history of hyper…	5	5	4	X	Given the clinical case description, we have a *-year-old female presenting with acute neurological symptoms suggestive of a stroke: slurred speech, right arm and leg weakness, and fecal incontinence. The NIH Stroke Scale (NIHSS) score is 9, indicating a moderate stroke. The patient has a history of multiple stroke risk factors, including hypertension, obesity, hyperlipidemia, and diabetes. The p…	3	3	3	30	TPA	TPA	0
73	6.2	5.8	6.4	31.25	Clinical Approach and Reasoning: Given the patient's clinical presentation of unresponsiveness, facial palsy, and multiple vomiting episodes followed by right-sided hemisyndrome, it is likely the patient has experienced an ischemic stroke, which is supported by the CT findings of a dot sign in the MCA and CT perfusion showing decreased perfusion in the territory of the right MCA lower branch. 1. …	6	6	7	30	As a board-certified neurologist attending to an *-year-old female with a clinical presentation concerning for acute ischemic stroke, with unresponsiveness, facial palsy, vomiting, right-sided hemisyndrome, and an NIHSS score of 5, the approach to management should be guided by current stroke protocols and guidelines, considering the timeline of symptom onset, imaging findings, and individual pat…	6	4	6	40	As a board-certified neurologist, I approach this case of acute ischemic stroke by considering the patient age, comorbidities, National Institutes of Health Stroke Scale (NIHSS) score, time of onset, imaging findings, and the overall potential risks and benefits of the interventions. Given the age of the patient (89 years), medical comorbidities (hypertension, diabetes mellitus, osteoporosis, ost…	6	6	6	25	As a board-certified neurologist, the approach to a suspected stroke case such as this one involves rapid assessment and intervention to restore cerebral blood flow. Given the patient's clinical presentation with unresponsiveness, facial palsy, vomiting, right-sided hemisyndrome, and a National Institutes of Health Stroke Scale (NIHSS) of 5, there's a high suspicion for an acute ischemic stroke. …	6	6	6	30	Approach to Case: When approaching a case of suspected stroke in the emergency room, it is crucial to assess the patient's current state, medical history, and the specifics of the stroke presentation. This patient, an *-year-old female, has presented with unresponsiveness, facial palsy, right-sided hemisyndrome, and vomiting. The initial National Institutes of Health Stroke Scale (NIHSS) score is…	7	7	7	X	TPA	TPA+EVT	1
74	4	3.2	4.8	58	Full reasoning: In this case, an *-year-old female with a significant past medical history, including Alzheimer's disease, blindness due to diabetes, hypertension, hyperlipidemia, and a previous right carotid stent placement, presents with symptoms highly suggestive of a left middle cerebral artery (MCA) ischemic stroke. Her NIH Stroke Scale (NIHSS) score is 15, indicating a moderate to severe st…	2	1	3	60	Given the patient's clinical presentation, imaging results, risk factors, and overall health status, we will consider the decision for acute intervention with thrombolytic therapy and/or endovascular thrombectomy. **Intervention Decision-Making:** 1. **Age and Health Status**: The patient is an *-year-old with significant comorbidities, including end-organ damage from diabetes mellitus and blindn…	2	1	3	60	Approach and Reasoning: The clinical presentation of an *-year-old female with a history of Alzheimer's disease, diabetes with end-organ damage, hypertension, hyperlipidemia, and a right carotid stent in the context of acute onset of unresponsiveness and right-sided weakness suggests an ischemic stroke. The NIHSS score of 15 indicates a severe stroke. The imaging findings of a left insular ribbon…	4	3	5	70	Given that this is a neurological emergency, the approach should be systematic, involving immediate assessment, stabilization, and determination of the appropriate intervention based on clinical and imaging findings. The subject is a *-year-old female presenting with partial facial palsy, right-sided hemiplegia, mutism, and severe dysarthria, with a National Institutes of Health Stroke Scale (NIH…	7	7	7	40	Full Reasoning: The patient, an *-year-old woman with Alzheimer's, diabetes mellitus with end-organ damage, hypertension, hyperlipidemia, history of carotid stent placement, and on aspirin therapy, presented with acute ischemic stroke symptoms, as suggested by her unresponsiveness, facial weakness, and right-sided hemiplegia. Her NIHSS score of 15 indicates a severe stroke. Non-contrast CT of the…	5	4	6	60	TPA	No treatment	1
75	6.8	7	6	21	This patient presents with acute neurological deficits, including a sudden onset of weakness and heaviness in his left arm and dysarthria, associated with left facial palsy, left-sided decreased muscle tone, severe left-sided hemiparesis, and severe left-sided hypoesthesia, with an NIHSS score of 6. The symptoms point towards an acute ischemic stroke. Timely imaging studies reveal no evidence of …	7	7	7	20	The clinical presentation and diagnostic findings indicate that the patient has likely experienced a stroke due to critical stenosis of the right internal carotid artery (ICA), which has led to a decrease in cerebral blood flow (CBF) and mean transit time (MTT) in the peripheral territory of the right middle cerebral artery (MCA), indicating ischemia without infarction (penumbra). No bleeding or …	7	7	7	15	Given the information provided about the clinical case, we should approach this patient with the following considerations: 1. The clinical presentation is consistent with an acute ischemic stroke, suggested by the sudden onset of left-sided weakness (hemiparesis), left facial palsy, and dysarthria. The lack of bleeding on brain CT and presence of symptoms that are congruent with compromised blood…	7	7	7	30	As a board-certified neurologist in the emergency department presented with this clinical case, a structured approach is required to assess the need for acute intervention and estimate the prognosis. Given the information, the patient is a *-year-old male with mild facial palsy, mild hemiparesis, severe hypoesthesia, and an NIH Stroke Scale score of 6. There is no evidence of hemorrhage or acute …	6	7	2	20	Based on the clinical presentation and the imaging results, this patient appears to be experiencing an acute ischemic stroke. The patient has a sudden onset of neurological deficits consistent with a stroke, such as weakness and heaviness in his left arm, dysarthria, left facial palsy, severe left-sided hemiparesis, and hypoesthesia. The NIHSS score is 6, which implies a moderate neurological def…	7	7	7	20	TPA	TPA	0
76	6.4	3	7	23.75	As a neurologist in the emergency room presented with this clinical case, my approach to acute stroke management would incorporate current guidelines and standards of care. Here's how my reasoning breaks down: The patient has an NIHSS score of 13, indicating moderate to severe neurological impairment due to a suspected ischemic stroke, given the right hyperdense MCA sign seen on CT, indicative of…	7	2	7	25	As a board-certified neurologist in the emergency room handling a case of suspected acute ischemic stroke, my approach would include the following steps based on the current guidelines: 1. Immediate assessment of the patient's vital signs and stabilization if necessary. 2. Detailed clinical assessment with emphasis on the time of onset of symptoms which is vital to determine eligibility for acute…	7	1	7	25	Given the clinical presentation and examination findings, this patient is likely suffering from an ischemic stroke, evidenced by left-sided weakness, gaze preference, and the National Institutes of Health Stroke Scale (NIHSS) score of 13, which corresponds to a moderate-to-severe stroke. The NIHSS being 13 is significant as it suggests considerable neurological impairment. Considering that the pa…	7	3	7	X	This is a clinical scenario presenting a *-year-old male with acute neurological deficits suggestive of an ischemic stroke, based on a clinical presentation of lateral gaze palsy, partial facial palsy, hemiparesis, mild hypoesthesia, and severe dysarthria, with an NIHSS score of 13. The patient was identified to have hypoperfusion in the right MCA territory with a wide-scale penumbra and several …	7	7	7	15	Firstly, the patient's clinical presentation is suggestive of an acute ischemic stroke, evidenced by the sudden onset of left-sided weakness, lateral gaze palsy, facial palsy, hypoesthesia, and dysarthria. The NIHSS score of 13 indicates a moderate to severe stroke. The brain CT results showing a right hyperdense MCA and possible lower temporal hypodensity, without mass effect, edema, or bleeding…	4	2	7	30	EVT	EVT	0
77	7	5.4	7	31	Full Reasoning: The patient in question presents with symptoms suggestive of an acute ischemic stroke with a high NIH Stroke Scale (NIHSS) score of 17, which indicates a severe neurological deficit. The clinical symptoms include left-sided hemiplegia, right gaze deviation, left-sided neglect, and moderate-severe facial nerve palsy. These symptoms, in conjunction with the imaging results showing a…	7	4	7	25	Reasoning: The patient is a *-year-old female presenting with acute neurological deficits consistent with a right MCA (middle cerebral artery) stroke, evidenced by left-sided hemiplegia, right gaze deviation, facial palsy, and neglect. The NIHSS score is 17, indicating a severe stroke. Based on the information provided, she presented to the emergency room within a short timeframe (1.2 hours) from…	7	7	7	30	This *-year-old female patient presents with a clinical picture consistent with an acute ischemic stroke, characterized by left-sided hemiplegia, right gaze deviation, left-sided neglect, and moderate-severe facial nerve palsy. The National Institutes of Health Stroke Scale (NIHSS) of 17 indicates a severe stroke. The brain CT and CTA findings (hyperdense MCA, right M1 occlusion, large penumbra w…	7	7	7	30	Given the clinical presentation and the results described, this *-year-old female patient appears to be suffering from an acute ischemic stroke with a right M1 occlusion reflected in the CT angiography (CTA) results. The severity of the neurological deficit is substantial, as indicated by the NIHSS score of 17, demonstrating the urgent need for intervention. The patient arrived quickly to the hos…	7	7	7	30	Reasoning: This *-year-old female presents with acute ischemic stroke symptoms, indicated by sudden onset left-sided hemiplegia, right gaze deviation, left-sided neglect, and facial palsy, with an NIHSS score of 17, which suggests a severe stroke. Neuroimaging shows a right hyperdense MCA sign on CT, indicative of a thrombus or embolus, and a right M1 occlusion on CTA, confirming a large vessel o…	7	2	7	40	TPA+EVT	TPA+EVT	0
78	7	7	7	25.5	This patient presents with clinical signs suggestive of an acute ischemic stroke, as indicated by the sudden onset of right-sided weakness, aphasia, and facial palsy. The NIH Stroke Scale (NIHSS) score of 7, hyperdense left middle cerebral artery (MCA) on CT, and left M1 occlusion on CTA alongside the corresponding perfusion deficit on CT perfusion imaging provides further support for this diagno…	7	7	7	25	Given the clinical case of a *-year-old male with a significant medical history, including diabetes mellitus, hypertension, hyperlipidemia, status post coronary artery bypass graft (CABG) in 1997, and a history of transitional cell carcinoma (TCC) with no current evidence of recurrence, the patient presents with neurological deficits consistent with an acute ischemic stroke. The neurological defi…	7	7	7	35	The clinical presentation and imaging results are indicative of an acute ischemic stroke (AIS) in the territory of the left middle cerebral artery (MCA) with NIHSS of 7, which denotes a moderate stroke. According to the most recent guidelines, the management of acute ischemic stroke includes thrombolysis and/or mechanical thrombectomy under certain conditions. 1. **Any intervention (tPA or EVT)?*…	7	7	7	20	Reasoning: This patient presents with signs of an acute ischemic stroke, as suggested by the partial facial palsy, hemiparesis, mild to moderate aphasia, and severe dysarthria. The NIHSS score, being 7, indicates a moderate neurological deficit. The patient's CT perfusion results show decreased perfusion in the left MCA territory with a significant penumbral region to salvage, and the CTA confirm…	7	7	7	22.5	As a board-certified neurologist in the emergency room facing a potential stroke case, an organized approach is crucial. The patient has a National Institutes of Health Stroke Scale (NIHSS) score of 7, which indicates a moderate stroke. The clinical presentation and brain CT findings of a hyperdense left MCA alongside the CTA showing a left M1 occlusion and CT perfusion indicating decreased perfu…	7	7	7	25	TPA+EVT	TPA+EVT	0
79	5.2	4.2	5.6	49	Given the clinical presentation and imaging results, the patient demonstrates a severe neurological deficit with an NIH Stroke Scale (NIHSS) score of 19, indicating a major stroke. The brain CT and CT perfusion results show critical stenosis of the right proximal internal carotid artery (ICA) with resulting significant ischemia in the right hemisphere, particularly in the right ICA territory with…	5	4	6	40	Based on the clinical presentation, this *-year-old male patient has a significant neurological deficit with an NIHSS score of 19, indicating a severe stroke. The brain CT and CT perfusion results suggest a critical large vessel occlusion (LVO) in the right internal carotid artery (ICA) and its downstream territories, which is a common indication for acute revascularization treatments. However, c…	7	7	7	55	As a neurologist in the emergency room faced with this patient, the clinical presentation and imaging results suggest an acute ischemic stroke. Given the patient's age (92 years old), medical history, and clinical findings, it is necessary to carefully weigh the risks and benefits of acute intervention. The NIHSS score of 19 suggests a severe stroke. The CT perfusion results indicate a significan…	4	3	4	60	Given the case details, the patient is a *-year-old male who presents with disorientation, partial comprehension, partial gaze paralysis, full hemianopia, partial facial palsy, hemiparesis, mutism, severe dysarthria, and neglect for more than one modality. The NIHSS score is 19, indicating severe neurological impairment. There is no clear evidence of acute stroke on non-contrast CT (NCCT), but th…	5	3	5	50	Reasoning: This 92 year old male patient with a history of hypothyroidism and hypertension presented with symptoms of acute stroke, including left neglect and severe left hemiparesis. The NIH Stroke Scale score is 19, indicating a severe stroke. The time from symptom onset to non-contrast CT (NCCT) is 1.516 hours, which is well within the window for acute intervention. CT perfusion results indica…	5	4	6	40	EVT	EVT	1
80	3.6	2.4	4.6	54	Reasoning: In this clinical scenario, we have an *-year-old male with a significant medical history presenting with acute stroke symptoms, which include facial weakness, inability to speak, and left-sided weakness. The National Institutes of Health Stroke Scale (NIHSS) score of 13 indicates a moderate to severe stroke. The brain CT reveals a right middle cerebral artery (MCA) hyperdense sign with…	2	1	2	60	Full reasoning: In this clinical case, the patient is an *-year-old male presenting with symptoms suggestive of a large vessel occlusion (LVO) stroke: severe left-sided hemiparesis, facial nerve palsy, dysarthria, and declining consciousness. The NIH Stroke Scale (NIHSS) score of 13 indicates a moderate to severe stroke. The brain CT findings corroborate the clinical diagnosis with evidence of is…	3	2	4	60	The patient presents with symptoms consistent with a right MCA (middle cerebral artery) stroke, as evidenced by left-sided weakness, facial droop, dysarthria, and a NIHSS score of 13, which indicates a moderate to severe stroke. His brain CT findings (hyperdense MCA sign) and CT perfusion results support a diagnosis of large vessel occlusion (LVO) with a significant ischemic core and limited penu…	3	1	5	40	Based on the clinical presentation and imaging results provided, the patient seems to be experiencing an ischemic stroke with significant neurological deficits indicated by a NIHSS score of 13. The brain CT shows signs of ischemic changes and CT angiography (CTA) reveals full occlusion of the right internal carotid artery (ICA) with consequential effects on the right middle cerebral artery (MCA) …	7	6	7	50	Given the patient's clinical presentation and imaging results, he appears to be experiencing a large-vessel ischemic stroke, as indicated by the right MCA hyperdense sign, occlusion of the right ICA tip with no filling in the right MCA, and CT perfusion showing a large core infarct with low mismatch. Interventional reasoning: 1. The patient presents within a window that may allow for acute interv…	3	2	5	60	EVT	EVT	1
81	6.75	4	7	37.5	The patient presents with clinical signs of an acute ischemic stroke with left-sided weakness, right gaze deviation, a mildly elevated NIHSS score of 18, and brain imaging confirming right M1 occlusion with a large penumbra and no evidence of hemorrhage on the noncontrast CT. The patient's ASPECT score is 7, indicating a moderate-sized area of infarction but a significant amount of salvageable br…	NA	NA	NA	NA	Approach: The patient is a *-year-old female with a complex medical history including hypertension, type 2 diabetes, chronic atrial fibrillation (AF), rheumatic heart disease, and multiple valve replacements, with the most recent being in 2014, as well as cardiac pacemaker implantation. She presents with acute left-sided weakness and right gaze deviation with an NIHSS score of 18, which indicates…	6	3	7	40	The clinical presentation and diagnostic findings of this *-year-old female indicate an acute ischemic stroke with a National Institutes of Health Stroke Scale (NIHSS) score of 18, suggesting a moderate to severe stroke, given the partial consciousness, disorientation, comprehension deficits, gaze palsy, hemianopia, facial palsy, hemiplegia, and severe dysarthria. Her medical history is significa…	7	3	7	40	As a neurologist in an emergency setting, we have a female patient aged 18 with a clinical presentation of partial consciousness, disorientation, partial comprehension, lateral gaze, partial hemianopia, mild facial palsy, hemiplegia, and severe dysarthria. The patient's NIH Stroke Scale (NIHSS) score is 18 which indicates severe impairment. The stroke scale ranges from 1-42, with scores of above …	7	7	7	30	Full Reasoning: This case describes a *-year-old female with significant medical history presenting with symptoms consistent with an acute ischemic stroke. The National Institutes of Health Stroke Scale (NIHSS) score of 18 indicates a severe stroke. The absence of evidence of bleeding on the non-contrasted CT (NCCT) of the brain allows us to consider thrombolysis. The patient presents within the …	7	3	7	40	EVT	EVT	0
82	6.8	3.2	7	30	Full reasoning: Upon receiving the case of a *-year-old female with current symptoms suggestive of an acute ischemic stroke with an NIHSS of 13 indicating moderate to severe neurological impairment. She has a history of mitral valve replacement on coumadin therapy, a previous cerebrovascular attack, and risk factors including active smoking but none of the major metabolic syndromes like diabetes …	7	2	7	25	As a board-certified neurologist treating a patient presenting to the emergency room with an acute neurological deficit suggestive of an ischemic stroke, I would prioritize immediate diagnostic and treatment measures to improve neurological outcomes and reduce mortality. Based on the information provided: Clinical profile: - *-year-old female with significant past medical history of mitral valve …	7	3	7	25	As a neurologist in the emergency room presented with this clinical case, my approach would involve the following steps: 1. Initial Assessment: A comprehensive evaluation including the National Institutes of Health Stroke Scale (NIHSS) score, which is 13 indicating a moderate-severe stroke. The fact that the patient has a medical history of fibromyalgia, major depressive disorder (MDD), mitral va…	6	3	7	30	Given the clinical case provided, the patient is exhibiting symptoms consistent with an acute ischemic stroke. The presentation includes partial hemianopia, partial facial palsy, monoparesis of the left arm, monoplegia of the left leg, severe dysarthria, and neglect. These symptoms along with the CT and CTA results indicating right M1 occlusion suggest a major artery occlusion leading to stroke. …	7	7	7	40	As a board-certified neurologist in the emergency department, the approach to this case must be systematic and rooted in the most current guidelines for the management of acute ischemic stroke. The patient has presented with symptoms suggestive of an ischemic stroke with a NIHSS score of 13, indicating moderate severity. Initial assessment should have included stabilizing the patient, ensuring pa…	7	1	7	30	EVT	EVT	0
83	1.3	1.3	1	35	The patient is an *-year-old male with acute neurological deficits, an NIH Stroke Scale (NIHSS) score of 9, and a history of atrial fibrillation and hypertension, presenting within 2.5 hours of symptom onset. Given that brain CT did not show evidence of hemorrhage or acute infarction and CT perfusion did not indicate focal hypoperfusion, the absence of large vessel occlusion (LVO) on CTA, and the…	1.5	1.5	1	35	Full Reasoning: Given the clinical presentation of a sudden onset of weakness and speech difficulty, and a history of atrial fibrillation (AF), hypertension, and previous transient ischemic attack (TIA), the patient is at high risk for acute ischemic stroke. The patient's NIH Stroke Scale (NIHSS) score is 9, indicating a moderate stroke. Upon arrival in the emergency room, our priorities are to: …	1	1	1	X	Given the information provided for this clinical case, we have an *-year-old male with a past medical history of atrial fibrillation (AF), hypertension, benign prostatic hyperplasia (BPH), and history of transient ischemic attack (TIA) who is currently on anticoagulation with Eliquis. He presents with symptoms suggestive of an acute stroke, specifically sudden weakness, partial facial palsy, diff…	2	2	1	25	Approach to the patient: The NIH Stroke Scale (NIHSS) score of 9 indicates a moderate stroke, with the patient presenting with partial orientation, partial comprehension, partial facial palsy, mild right hemiparesis, weakness of the left leg, and severe dysarthria. Key steps in management include: 1. Immediate neuroimaging: Non-contrast CT (NCCT) and CT angiography (CTA) have been done. No eviden…	1	1	1	50	In approaching this case, the first step is a rapid and comprehensive assessment to confirm the diagnosis of an acute ischemic stroke, which seems likely based on the clinical presentation of sudden weakness, speech difficulty, and an NIH Stroke Scale (NIHSS) score of 9, indicating a moderate level of stroke severity. The absence of intracranial hemorrhage or major early ischemic changes on the n…	1	1	1	30	no treatment	No treatment	0
84	6.2	6.4	1.6	18	The approach should begin with a thorough assessment of the clinical and imaging findings, as well as a consideration of the patient's overall health status and social history. This patient presents with signs of stroke (speech difficulty, inability to read, slurred speech, decreased speech fluency) and a mild National Institutes of Health Stroke Scale (NIHSS) score of 6, which suggests a moderat…	6	6	3	20	Reasoning: Given the patient's clinical presentation, the normal brain CT imaging results, the lack of decreased perfusion but with findings of increased Time to Peak (TTP) and Tmax as well as slightly decreased cerebral blood flow (CBF) in the left parietal lobe, a diagnosis of ischemic stroke is likely, albeit without obvious large vessel occlusion on imaging. With an ASPECT score of 10, there …	6	7	2	20	The patient is a *-year-old male with a medical history significant for diabetes mellitus (DM), hypertension, and an anxiety disorder, presenting with symptoms suggestive of an acute stroke‚Äîsudden onset of speech difficulty, inability to read, slurred speech, decreased speech fluency, and brief chest pain. The initial NIH Stroke Scale (NIHSS) score is 6, which indicates a moderate stroke. Follo…	7	7	1	15	Given the clinical presentation of the case, a male patient with an NIHSS of 6 initially, which improved to 1, and a clinical presentation that involves a lack of orientation and severe aphasia which improved to mild mixed aphasia, several factors need to be considered. The age of the patient is important too, but it was not provided. The brain CT results are described as normal with no signs of …	5	5	1	15	Reasoning: Upon analysis of the clinical presentation and imaging results, we can discern that this *-year-old male is experiencing an acute neurological event, likely an ischemic stroke, given the sudden onset of speech difficulty, slurred speech, and decreased speech fluency. His history of diabetes mellitus (DM), hypertension, and anxiety disorder with no current use of anticoagulants or antip…	7	7	1	20	TPA	TPA	0
85	5.8	5.8	1	26.6667	As a board-certified neurologist faced with this clinical case, my approach involves systematically assessing the patient's condition, potential treatment options, and risks based on the provided clinical information and current guidelines. The patient is a *-year-old male with a National Institutes of Health Stroke Scale (NIHSS) score of 12, indicating a moderate-severe stroke, presenting with r…	7	7	1	20	Given the clinical presentation of a *-year-old male with severe right-sided weakness, speech difficulty, and an NIHSS score of 12, which indicates a moderate to severe stroke, an acute neurological assessment and intervention are critical. The history of hypertension and the current presentation suggest an ischemic stroke. According to current guidelines for acute ischemic stroke, the window for…	7	7	1	X	Given the clinical presentation and investigation results, we need to consider the current guidelines for the management of acute ischemic stroke. Based on the case details, the *-year-old male patient has an NIH Stroke Scale (NIHSS) score of 12, which suggests a moderately severe stroke. Importantly, the time of symptom onset to neuroimaging (NCCT) is 1.8 hours, which is well within the window f…	7	7	1	30	The evaluation and management of a patient with a possible neurological emergency requires a systematic, evidence-based approach following established guidelines to ensure the best possible outcome with minimized mortality risk. In the presented case, the patient is a *-year-old male with partial facial palsy, hemiparesis, severe aphasia, and severe dysarthria with a National Institutes of Health…	1	1	1	>0 but <100	Full Reasoning: The patient is a *-year-old male with a history of hypertension, presenting with acute onset of severe right-sided weakness and speech difficulty, indicative of a possible stroke. Firstly, a thorough clinical assessment including the National Institutes of Health Stroke Scale (NIHSS) is performed, reflecting the severity of stroke symptoms with a score of 12. This score indicates …	7	7	1	30	TPA	TPA	0
86	7	7	1	10	Given the information provided for the case, we first make sure that the patient is examined thoroughly upon arrival in the emergency room using the NIH Stroke Scale (NIHSS), as this provides critical information about stroke severity. The patient's score of 5 on the NIHSS indicates a mild stroke. The management of acute ischemic stroke should follow current guidelines which advocate for rapid as…	7	7	1	10	The *-year-old male patient presenting with acute left-sided weakness, a National Institutes of Health Stroke Scale (NIHSS) score of 5, and no significant past medical history of coagulopathies or use of anticoagulants has signs and symptoms suggestive of an acute ischemic stroke. The brain CT and perfusion imaging show no evidence of hemorrhage, edema, hypoperfusion, or large vessel occlusion (L…	7	7	1	10	The patient is a *-year-old male with hypertension and hyperlipidemia, who presented with sudden left-sided weakness and fell. His National Institutes of Health Stroke Scale (NIHSS) score is 5, indicating a mild stroke. There is no history of diabetes mellitus, chronic kidney disease, smoking, obesity, malignancy, cerebrovascular attack, heart failure, arrhythmias, family history of coronary arte…	7	7	1	10	To determine the best neurological approach for this patient, we must consider the clinical presentation, imaging results, and current guidelines for stroke management. The patient presents with symptoms consistent with a stroke: partial facial palsy, mild hemiparesis, mild hypoesthesia, and mild aphasia. The National Institutes of Health Stroke Scale (NIHSS) is 5, indicating a mild stroke. Imagi…	7	7	1	10	The patient is a *-year-old male presenting with acute stroke symptoms: sudden left-sided weakness and associated symptoms, sufficient to produce a National Institutes of Health Stroke Scale (NIHSS) score of 5. Given the time of symptom onset to non-contrast CT (NCCT) is only 2.05 hours and CT perfusion doesn't show evidence of hypoperfusion, plus no large vessel occlusion (LVO) found on CTA, and…	7	7	1	10	TPA	TPA	0
87	7	3.4	7	35	As a board-certified neurologist in the emergency room faced with this clinical case, a systematic approach to acute stroke management must be undertaken, prioritizing interventions that may lead to the best neurological outcome with the lowest chance of mortality. This approach should be inline with the current American Heart Association (AHA) and American Stroke Association (ASA) guidelines for…	7	3	7	40	Given the case provided, the patient is a *-year-old male presenting with an acute ischemic stroke with a National Institutes of Health Stroke Scale (NIHSS) score of 17, which suggests a severe stroke. He has a history of atrial fibrillation and inconsistent use of anticoagulation (Pradaxa), as well as a history of ischemic heart disease, ethylism, and heavy smoking. The brain CT reveals hypodens…	7	1	7	30	Given the patient's clinical history and presentation, the best neurological approach requires immediate and thorough assessment, following the current stroke guidelines. The patient has a National Institutes of Health Stroke Scale (NIHSS) score of 17, indicating a severe neurological deficit due to a confirmed stroke. The patient is also suffering from atrial fibrillation (AF) and inconsistently…	7	3	7	40	As a neurologist in the emergency room presented with this case, the acute management of this young male with partial consciousness, disorientation, hemiparesis, and severe dysarthria, is critical. Based on the provided information, the patient exhibits signs of acute neurological deficit consistent with a stroke, scored with a NIHSS of 17, indicating severe impairment. The non-contrast CT (NCCT)…	7	7	7	25	As a neurologist in the emergency room handling a case of acute stroke, my approach will be guided by current guidelines, particularly those from the American Heart Association/American Stroke Association (AHA/ASA). The patient is a *-year-old male with atrial fibrillation (AF), ischemic heart disease (IHD), ethylism, heavy smoking, and inconsistent use of anticoagulation (pradaxa). On examinatio…	7	3	7	40	no treatment	EVT	0
88	6.6	4.8	7	40	This patient presents with a clinical picture that is consistent with an acute ischemic stroke as evidenced by the NIHSS score of 7 for neurological deficits, which includes disorientation, partial gaze paralysis, full hemianopia, mild left-sided hemiparesis, and ataxia of one limb. The brain CT and CTA results support this diagnosis, showing a proximal cut-off in the upper division of the right …	7	6	7	50	For the management of acute stroke, my approach as a neurologist would involve a rapid assessment incorporating the patient's history, physical examination findings, NIH Stroke Scale (NIHSS) score, and imaging studies. The provided clinical case indicates a likely diagnosis of acute ischemic stroke given the patient's sudden onset of confusion, weakness, and the characteristic findings on CT perf…	7	7	7	40	Upon receiving this clinical case, the patient, an *-year-old female with a history of normal pressure hydrocephalus (NPH) with ventriculoperitoneal (VP) shunt, presents with acute confusion, partial gaze paralysis, hemianopia, left-sided hemiparesis, and ataxia. Her NIHSS score of 7 indicates a moderate stroke. Her non-contrast computed tomography (NCCT) of the brain shows changes along the shun…	6	2	7	40	Based on the clinical presentation and imaging findings, this patient appears to have suffered an acute ischemic stroke. The partial gaze paralysis, hemianopia, hemiparesis, and ataxia are consistent with a stroke involving the right hemisphere. The CT perfusion results suggest a significant penumbra (tissue at risk of infarction but potentially salvageable) of 50% in the right hemisphere. The CT…	7	4	7	30	In this clinical scenario, several important factors must be considered: 1. The patient is an *-year-old woman with a ventriculoperitoneal (VP) shunt for normal pressure hydrocephalus (NPH) who presented with acute neurological deficits. 2. Her NIHSS score of 7 corresponds to a moderate stroke. 3. The CT findings are suggestive of ischemic changes in the right occipital lobe and the CT perfusion …	6	5	7	40	TPA	EVT	0
89	6.8	3.8	7	30	Given the clinical presentation: A *-year-old male with significant medical history (diabetes mellitus, hypertension, ischemic heart disease, heart failure, atrial fibrillation), current medication (Pradaxa, a direct thrombin inhibitor), and new onset left-sided weakness suggestive of acute ischemic stroke. A calculated NIH Stroke Scale (NIHSS) of 13 indicates moderate to severe stroke. Time from…	7	1	7	20	The patient presents with severe left-sided weakness and an NIH Stroke Scale (NIHSS) score of 13, indicating a moderately severe stroke. The patient has an extensive past medical history, including diabetes mellitus, hypertension, past smoking, ischemic heart disease (IHD), heart failure, atrial fibrillation (AF), and takes Pradaxa (a direct oral anticoagulant). The brain CT findings and clinical…	7	2	7	25	This patient presents with acute ischemic stroke, evidenced by the clinical findings of left-sided weakness and corresponding right hyperdense MCA on CT, along with hypodensity in the right MCA territory and an NIHSS score of 13, which is consistent with a moderate to severe stroke. The patient's medical history (diabetes mellitus, hypertension, ischemic heart disease, heart failure, atrial fibri…	7	7	7	25	Considering the case details provided, we have a *-year-old male patient presenting with symptoms consistent with an acute stroke: lateral gaze palsy, partial facial palsy, left-sided hemiparesis, mild hypoesthesia, mild dysarthria, and neglect in more than one modality. His National Institutes of Health Stroke Scale (NIHSS) score of 13 suggests a moderate to severe stroke. Given that the time fr…	7	7	7	40	Given the clinical presentation and imaging findings, this patient has an ischemic stroke with a significant right-sided hyperdensic MCA involvement and occlusion at the origin of the MCA as well as occlusion of the ICA, and evidence of ischemia in the MCA territory. The patient is in the early window of ischemic stroke (symptoms to NCCT is approximately 3.33 hours), and rapid intervention is cru…	6	2	7	40	EVT	EVT	0
90	7	6.6	7	30	Based on the clinical presentation and investigation results, we have a *-year-old male with acute ischemic stroke due to a right carotid tip occlusion and right MCA (middle cerebral artery) hypoperfusion demonstrated by CT and CTP. His NIHSS score is 18, indicating a severe stroke, and the time from symptom onset to imaging (NCCT) is approximately 1.683 hours (around 101 minutes), which is withi…	7	7	7	30	Reasoning: Upon receiving a *-year-old male patient with left-sided weakness, speech difficulty, and gaze deviation, immediate neurovascular assessment is critical. The patient's NIHSS score of 18 indicates a severe stroke. The symptoms are consistent with a right cerebral hemisphere stroke, which is corroborated by the CT and CTA findings of a hyperdense MCA sign and a right carotid tip occlusio…	7	7	7	30	As a board-certified neurologist evaluating this case, I am presented with a *-year-old male with a clinical presentation strongly suggestive of a large vessel ischemic stroke, specifically of the right middle cerebral artery (MCA) territory. The patient has a high National Institutes of Health Stroke Scale (NIHSS) score of 18, indicating a severe stroke. 1. **Any Intervention**: Given the clinic…	7	5	7	30	The presented case describes an *-year-old male patient with neurological deficits consistent with an acute ischemic stroke. The patient has a moderate to severe deficit with an NIHSS score of 18 (highly indicative of a large vessel occlusion), including symptoms such as disorientation, lateral gaze, partial facial palsy, hemiparesis, severe hypoesthesia, severe dysarthria, and neglect for more t…	7	7	7	30	Given the case details, the best neurological approach for this patient should follow acute stroke management guidelines: 1. **Initial Assessment**: - The patient's high NIHSS score of 18 indicates a severe neurological deficit due to the acute stroke. - Time from symptom onset to presentation (1.683 hours) is well within the window for acute reperfusion therapies. - No signs of intracranial hemo…	7	7	7	30	EVT	EVT	0
91	4.6	2.2	6	46	The clinical presentation and imaging of the patient indicate an acute stroke, given the physical findings of left-sided paralysis, severe dysarthria, and neglect, alongside the CT perfusion results showing ischemic changes in the right MCA territory and the CTA results indicating poor filling of the distal right M1 and its branches. As a neurologist, the decision for acute intervention‚ÄîtPA (ti…	4	2	6	60	The patient presented here shows clinical signs of a large vessel ischemic stroke with a high NIH Stroke Scale (NIHSS) score of 16, indicating a severe stroke. The brain CT and CT perfusion results are consistent with an ischemic stroke in the right MCA territory. The CT angiography (CTA) showing poor filling in the distal part of the right M1 segment and its branches confirms a large vessel occl…	6	2	7	40	In approaching this case, we must consider several factors outlined in the patient‚Äôs clinical presentation and imaging results to make decisions regarding intervention and treatment. The patient has a severe acute ischemic stroke confirmed by the clinical presentation of left-sided paralysis and dysarthria, with a high NIHSS score of 16, indicating a high severity of stroke. Imaging, including …	2	1	5	50	Given the clinical presentation and diagnostics, we are dealing with a patient who exhibits several key signs and symptoms of an acute ischemic stroke, such as disorientation, lateral gaze palsy, partial facial palsy, left hemiparesis, severe dysarthria, and neglect for more than one modality. The NIH Stroke Scale (NIHSS) score is 16, indicating a severe stroke. The patient has undergone a non-co…	5	2	6	50	As a neurologist in the emergency room dealing with a potential stroke case, the approach to management should be systematic, fast, and evidence-based. The patient described is a *-year-old male with right-sided weakness, severe dysarthria, neglect, and signs of a right-sided brain lesion as evidenced by dysarthria, facial nerve palsy, and hemiparesis. With an NIHSS score of 16, this suggests a m…	6	4	6	30	EVT	EVT	0
92	2.6	1	3.6	74	Given the case description, the clinical approach would involve immediate assessment of eligibility for acute stroke interventions such as thrombolytic therapy and endovascular thrombectomy (EVT), alongside managing other critical care aspects that may include airway protection, hemodynamic stabilization, and control of blood pressure. The patient presents with a clinical picture highly suggestiv…	2	1	2	90	The patient is a *-year-old male with a significant history of hypertension and cardiac issues. He presents with right arm weakness, right-sided weakness, and decreased responsiveness, suggesting a left hemisphere cerebrovascular event. The NIH Stroke Scale score of 20 signifies a severe stroke, and the non-contrast CT (NCCT) brain imaging shows findings consistent with an acute left middle cereb…	2	1	3	75	Given the clinical scenario, the patient has signs highly suggestive of a major ischemic stroke with a high NIHSS of 20, indicating severe neurological impairment. The symptoms' duration is within the window for both thrombolytic therapy and endovascular treatment. First steps upon ER arrival should involve immediate stabilization of vitals, if necessary, and rapid assessment which has been done …	2	1	2	75	Based on the clinical presentation and imaging results, the patient appears to have suffered an acute ischemic stroke with significant neurological deficits, as indicated by a National Institutes of Health Stroke Scale (NIHSS) score of 20, which suggests a severe stroke. The absence of evidence of bleeding on non-contrast CT (NCCT) and the presence of a loss of insular ribbon sign and hypodensiti…	4	1	5	60	Based on the clinical presentation and imaging results, the patient is suffering from a large vessel occlusion ischemic stroke, as evidenced by the significant deficit on the NIHSS, which is indicative of severe neurological impairment, and the CT and CTA findings indicating a left ICA occlusion with consequent extensive area of affected brain tissue (left fronto-parieto-temporal region) and abse…	3	1	6	70	no treatment	No treatment	0
93	2.8	1.6	3.2	36.6667	Given the clinical presentation described, this is a case of acute ischemic stroke with NIHSS 12, indicative of a moderate to severe stroke. Reasoning for management plan: 1. **tPA Administered**: Since tPA has already been started, we must consider the time window for administration, which is optimally within 4.5 hours from the onset of symptoms. If there are no contraindications (such as active…	5	3	5	30	Given the information provided, the patient is a *-year-old male with a clinical history of dyslipidemia and past smoking who presented with acute neurological deficits consistent with a stroke. Initial brain CT was normal, but CTA revealed an M2 occlusion. IV tPA treatment was initiated at another hospital before the patient was transferred. A brain CT at this time showed changes indicating an i…	5	2	5	X	As a neurologist assessing this case, the patient is presenting with symptoms suggestive of an acute ischemic stroke given the left-sided weakness and the CT angiography (CTA) showing an M2 occlusion. It's important to consider the timing of symptom onset and other factors when deciding on interventions. 1. **Any Intervention**: Given that the patient already started tPA and was transferred with …	1	1	3	50	To determine the most appropriate approach for a potential stroke patient who presents to the emergency room, the following steps must be taken: 1. **Initial Assessment:** Utilize the National Institutes of Health Stroke Scale (NIHSS) to assess the severity of the stroke, as well as completing a thorough history and physical examination. The case presented indicates the patient has a NIHSS score …	1	1	1	>50	As a board-certified neurologist, the approach to a patient presenting with acute ischemic stroke symptoms depends on several factors, including the time of symptom onset, the severity of symptoms, imaging results, and the patient's medical history. The National Institutes of Health Stroke Scale (NIHSS) is used to assess the severity of the stroke, with a score of 12 indicating a moderate to seve…	2	1	2	30	TPA	EVT	0
94	6.4	4.2	7	22	In the clinical case of a *-year-old male presenting with features suggestive of an ischemic stroke (left-sided weakness, severe dysarthria, and neglect), the best neurological approach starts with a rapid evaluation and a determination of eligibility for acute therapeutic interventions based on current guidelines and imaging findings. Here is the full reasoning for the approach: 1. **Initial Ass…	6	5	7	20	Given the clinical case presented, the patient, a *-year-old male presenting with left-sided weakness and speech difficulty following a fall in the shower, has a National Institutes of Health Stroke Scale (NIHSS) score of 9, indicating a moderate stroke. The patient has experienced a marked improvement, with NIHSS improving to 1 due to mild facial palsy. Non-contrast CT (NCCT) imaging shows hypod…	6	2	7	20	In managing this case, the patient's clinical presentation and imaging results suggest an acute ischemic stroke with sizable penumbra, indicating potentially salvageable brain tissue. The National Institutes of Health Stroke Scale (NIHSS) score has improved from 9 to 1, and the computed tomography (CT) and CT angiography (CTA) findings describe significant vascular occlusion. Following the curren…	7	7	7	30	Given the provided clinical information, the patient is a *-year-old male with an initial NIHSS score of 9, which improved to 1 after clinical improvement. The symptoms indicate a neurological deficit, specifically a mild facial palsy, left-sided hemiparesis, severe dysarthria, and neglect or extinction to bilateral simultaneous stimulation. This suggests an acute ischemic stroke on the right sid…	6	3	7	20	Based on the provided clinical presentation, the patient is a *-year-old male presenting with acute ischemic stroke evidenced by left-sided weakness, severe dysarthria, neglect, and imaging findings consistent with an infarct in the right MCA territory. The patient has a NIHSS score of 9, which qualifies as a moderate stroke. CT perfusion shows a large penumbra with a significantly decreased cere…	7	4	7	20	no treatment	No treatment	0
95	6.6	6.6	1	21.6667	Reasoning: Given the clinical presentation and the patient's history, we are dealing with a suspected stroke. The presentation includes left-sided weakness, confusion, and a right-sided hemisyndrome with sensory dysphasia, which classically indicates a lesion in the dominant (typically left) hemisphere involving the cortical areas related to language and motor function. The patient's NIH Stroke S…	6	6	1	20	This case presentation is consistent with an acute ischemic stroke given the onset of left-sided weakness, confusion, and sensory dysphasia in an elderly patient with hypertension. The National Institutes of Health Stroke Scale (NIHSS) score of 6 indicates a moderate level of stroke severity. The patient's clinical presentation, alongside a history of hypertension treated with aspirin, provides a…	7	7	1	15	In approaching this clinical case, the key considerations are the patient's clinical presentation, stroke scale score (NIHSS), imaging results, and overall medical history. The patient is an *-year-old male with a medical history of hypertension on aspirin who presented with acute left-sided weakness, confusion, and evidence of a right-sided hemisyndrome and sensory dysphasia. An NIHSS score of 6…	7	7	1	X	As a neurologist in the ER handling a case like this, the primary step is to ascertain whether the patient is experiencing a stroke and, if so, what type. The case presents a patient with partial orientation, no comprehension, right arm monoparesis, mild aphasia, and neglect, with a National Institutes of Health Stroke Scale (NIHSS) score of 6. Based on the provided clinical presentation and NIHS…	6	6	1	30	The clinical presentation and the data provided point towards an acute ischemic stroke. The patient has a right-sided hemisyndrome (left-sided weakness) and sensory dysphasia, which are indicative of a stroke affecting the left hemisphere. Given that the time of symptom onset to neuroimaging (NCCT) is approximately 2.8 hours, the patient is within the therapeutic window for acute stroke intervent…	7	7	1	X	no treatment	TPA	0
96	4.8	4.8	1	10	Given the clinical presentation and test results, the patient presents with focal neurological deficits suggesting an acute ischemic stroke. Critically, the Brain CT results do not show any evidence of stroke or bleeding, and he has not experienced significant improvement in his symptoms (completing the tissue window). **Intervention (tPA or EVT):** 1. Since there is no large vessel occlusion (LV…	5	5	1	10	In this clinical case, we have a *-year-old male with a history of hypertension, no recent head trauma, who experienced sudden onset of slurred speech and unilateral weakness, which are concerning symptoms for an acute ischemic stroke. His NIHSS score is 5, indicating a mild stroke. The patient has noted improvement in symptoms during transport to the ER, which may suggest that the ischemia is tr…	6	6	1	10	As a board-certified neurologist confronted with this clinical case in the emergency room, we must first establish a working diagnosis and rule out the major neurological emergencies that could present with similar symptoms. The presentation seems consistent with an acute ischemic stroke given the sudden onset of focal neurological deficits such as slurred speech, facial palsy, and hemiparesis, e…	6	6	1	10	To approach this case, we must first consider the presentation and clinical data available to make an informed decision for the best neurological outcome: 1. Clinical Presentation: The patient exhibits mild facial palsy, mild left-sided hemiparesis, ataxia of one limb, and mild dysarthria, equating to a National Institutes of Health Stroke Scale (NIHSS) score of 5, which represents a mild stroke.…	1	1	1	10	Clinical reasoning for the provided case: The patient presents with symptoms suggestive of an acute cerebral ischemic event. Important considerations in assessing the appropriateness of interventions such as tissue plasminogen activator (tPA) or endovascular thrombectomy (EVT) include symptom onset to treatment time, NIH Stroke Scale (NIHSS) score, imaging findings, and exclusion of contraindicat…	6	6	1	10	TPA	No treatment	0
97	4.6	2	5.6	43.75	This case presents a *-year-old female with a significant medical history, including end-stage renal disease (ESRD), severe antiphospholipid antibody syndrome (APLA), and regular anticoagulation therapy, who has woken up with symptoms suggestive of an acute ischemic stroke. The patient's National Institutes of Health Stroke Scale (NIHSS) score is 12, indicating a moderate-severity stroke. Given t…	3	2	5	NA	As a neurologist presented with this case, I would approach it methodically considering the clinical presentation, medical history, current medication, imaging findings, and the NIHSS score. 1. Clinical Presentation: The patient has right-sided hemisyndrome, left-sided gaze deviation, and motor dysphasia. These symptoms are highly indicative of an acute ischemic stroke, likely involving the left …	6	1	6	40	As a neurologist in the emergency room handling a case of acute stroke, my approach to this case would involve the following steps based on the patient's presentation and medical history: 1. Immediate assessment of medical history and imaging results: The patient has end-stage renal disease (ESRD), severe antiphospholipid antibody syndrome (APLA), and is on anticoagulation therapy with Clexan (a …	4	2	5	55	Given the clinical presentation of the patient (partial gaze palsy, partial facial palsy, right-sided hemiparesis, left arm mid weakness, mild aphasia, neglect, and extinction to bilateral simultaneous stimulation) and the NIHSS score of 12, this indicates a moderate level of impairment likely due to an acute ischemic stroke. The NIHSS score is a useful scale for quantifying stroke severity and c…	5	4	6	40	Given the case details, we have a *-year-old female with a significant medical history, including end-stage renal disease (ESRD) on dialysis, severe antiphospholipid antibody syndrome (APLA), on anticoagulation therapy (Clexan - a low molecular weight heparin) and antiplatelet therapy (Plavix and aspirin), and immunosuppressants (Imuran and prednisone). The patient has presented with an acute ons…	5	1	6	40	EVT	EVT	1
98	3.8	4.4	1.2	23	Full Reasoning: The patient is a *-year-old male with a medical history significant for ischemic heart disease (IHD), hyperlipidemia, and diabetes mellitus. He presents with sudden-onset left-sided weakness, facial asymmetry due to facial weakness, and facial paresthesia. His NIH Stroke Scale (NIHSS) score is 6, which indicates a mild to moderately severe stroke. Clinical presentation and neurolo…	6	7	1	30	The patient presents with symptoms suggestive of an acute stroke, given the left-sided weakness, facial palsy, and hypoesthesia. The NIH Stroke Scale (NIHSS) score is 6, which is consistent with a moderate stroke. 1. Thrombolytic Therapy Decision-Making: The time from onset of symptoms to Neuroimaging (Non-Contrast CT; NCCT) is 2.916 hours (less than 3 hours), which is within the window for consi…	5	6	2	20	Given the clinical presentation and test results, the patient is manifesting symptoms of ischemic stroke (evidence of left-sided weakness, facial palsy, and facial paresthesia). The NIH Stroke Scale (NIHSS) score of 6 reflects mild to moderate stroke severity. Time of symptoms onset to Non-Contrast CT (NCCT) is ~2.92 hours, falling within the typical treatment window for acute therapies. The brai…	3	3	1	30	Based on the provided case information, we have a *-year-old male patient presenting with mild facial palsy, left hemiparesis, and mild hypoesthesia with an NIHSS of 6. Importantly, there is no evidence of acute ischemic stroke based on the CT and perfusion imaging, which essentially rules out the acute intervention with both tPA and EVT. For acute ischemic stroke, intervention with intravenous t…	1	1	1	15	As a neurologist in the emergency department, it's crucial to rapidly assess and manage patients who present with signs and symptoms of a possible stroke, which in this case, appears to be an ischemic type, given the patient's symptoms and CT scan results indicating no hemorrhage. Upon evaluating the patient, the following steps should be taken: 1. Confirm the diagnosis: The clinical presentation…	4	5	1	20	TPA	TPA	0
99	6	1.4	6.8	45	The patient is a *-year-old male with a past medical history of atrial fibrillation (AF) on Pradaxa (dabigatran), a direct oral anticoagulant, presenting with symptoms consistent with acute ischemic stroke: apathy, disorientation, global aphasia, right-sided hemiplegia, and NIHSS score of 16. The brain CT and CT perfusion results are indicative of significant ischemic changes in the left occipita…	7	1	7	50	The clinical presentation and imaging findings of this *-year-old male patient with atrial fibrillation on Pradaxa (a direct thrombin inhibitor) are suggestive of an acute ischemic stroke. Based on the NIH Stroke Scale (NIHSS) score of 16, which includes global aphasia, right-sided hemiplegia, and somnolent state, the patient has a severe stroke, and rapid intervention is essential to improve neu…	6	1	7	40	The case presented is a *-year-old male with acute ischemic stroke symptoms and a history of atrial fibrillation on Pradaxa (a direct thrombin inhibitor). Given the clinical findings (NIHSS of 16, global aphasia, right-sided hemiplegia), this patient is suffering from a considerable stroke with significant neurological impairment. He warrants urgent intervention. CT perfusion imaging discloses a …	7	1	7	60	The case presents a *-year-old male with a clinical picture that is highly suggestive of acute ischemic stroke. Indeed, the provided clinical details such as the NIH Stroke Scale (NIHSS) score of 16, the symptomatology of disorientation, right arm monoplegia, right leg monoparesis, mutism, and severe dysarthria, and the findings on the CT perfusion and CTA all point towards a significant vascular…	4	3	6	30	This *-year-old male with a medical history of atrial fibrillation, currently on Pradaxa (a direct thrombin inhibitor), presents with symptoms suggestive of an acute ischemic stroke, evidenced by the findings on the brain CT and CT perfusion. The neurological examination shows a significant deficit with an NIHSS score of 16 which includes somnolent state, disorientation, global aphasia, right-sid…	6	1	7	Estimated mortality rate based on clinical judgment and not an exact scale	no treatment	EVT	0
100	3.4	3.4	1	17	Given the clinical presentation and imaging results, the patient appears to have experienced an ischemic stroke. The National Institutes of Health Stroke Scale (NIHSS) score of 5 indicates a mild stroke. The most critical factor in determining the appropriate intervention is the time window from symptom onset to treatment. For ischemic strokes, current guidelines recommend intravenous thrombolysi…	1	1	1	15	This case presents a *-year-old male with a clear clinical presentation suggesting an acute ischemic stroke: left-sided weakness, slurred speech, a National Institutes of Health Stroke Scale (NIHSS) score of 5, and a history of significant vascular risk factors (diabetes mellitus, ischemic heart disease, COPD, and a past smoker). The time from symptom onset to CT imaging is approximately 5.26 hou…	6	6	1	20	As a board-certified neurologist in the emergency room, the approach to a patient with an acute ischemic stroke begins with a rapid and thorough assessment. The information provided shows that we have a *-year-old male with a clinical presentation suggestive of an acute stroke: left-sided weakness, slurred speech, and diabetes mellitus as a risk factor for stroke. After completing the NIHSS, whic…	6	6	1	15	As a neurologist in the emergency room faced with a patient presenting with mild facial palsy, left-sided mild hemiparesis, mild hypoesthesia, and mild dysarthria, my decisions would be guided by the patient's symptoms, clinical presentation, imaging, and overall health status. Since the National Institutes of Health Stroke Scale (NIHSS) score is 5, indicating a mild stroke, and there is no evide…	1	1	1	15	The patient is a *-year-old male presenting with an acute ischemic stroke (AIS), as indicated by his NIHSS score of 5 for mild neurological deficits including facial palsy, hemiparesis, hypoesthesia, and dysarthria. With an onset of symptoms at approximately 5.27 hours prior to the non-contrast computed tomography (NCCT) and given the absence of hemorrhage or large vessel occlusion (LVO) on imagi…	3	3	1	20	no treatment	No treatment	0
